# Supplementary material for: Poly[μ2-aqua-aqua­(μ3-1H-benzimidazole-5,6-dicarboxyl­ato-κ3 N 3:O 5:O 5′)manganese(II)]
Source: Acta Crystallogr Sect E Struct Rep Online. 2010 Apr 10;66(Pt 5):m511. doi: 10.1107/S1600536810011979 (PMC2979272; doi:10.1107/S1600536810011979)
Supplement: Supplementary file 2 [file e-66-0m511-Isup2.hkl]

# 
# h,k,l, Fc-squared, Fo-squared, sigma(Fo-squared) and status flag 
# 
data_I
_shelx_title ' 1 in P2(1)/c' 
_shelx_refln_list_code          4 
_shelx_F_calc_maximum      130.23 
_exptl_crystal_F_000       596.00 
_reflns_d_resolution_high  0.8347 
 
loop_ 
 _symmetry_equiv_pos_as_xyz 
 'x, y, z' 
 '-x, y+1/2, -z+1/2' 
 '-x, -y, -z' 
 'x, -y-1/2, z-1/2' 
 
_cell_length_a     8.8875 
_cell_length_b     9.2079 
_cell_length_c    12.9393 
_cell_angle_alpha  90.000 
_cell_angle_beta   97.218 
_cell_angle_gamma  90.000 
 
_shelx_F_squared_multiplier     1.000 
 
loop_ 
 _refln_index_h 
 _refln_index_k 
 _refln_index_l 
 _refln_F_squared_calc 
 _refln_F_squared_meas 
 _refln_F_squared_sigma 
 _refln_observed_status 
   2   0   0     2013.96     2725.99     41.47 o 
   3   0   0     7318.98     9009.10    210.85 o 
   4   0   0     1733.53     1606.59     22.21 o 
   5   0   0     1013.19      729.72      9.58 o 
   6   0   0     1624.86     1439.06     21.86 o 
   7   0   0     1052.01      973.61     11.77 o 
   8   0   0     3757.81     4012.29     84.35 o 
   9   0   0      116.35      119.88      3.72 o 
  10   0   0      269.42      278.42     17.95 o 
   1   1   0        9.49        7.67      0.38 o 
   2   1   0     3817.36     3800.91     47.58 o 
   3   1   0     6537.78     6408.83     96.73 o 
   4   1   0     2720.03     2348.55     26.76 o 
   5   1   0      318.29      264.29      3.03 o 
   6   1   0      362.21      339.20      3.37 o 
   7   1   0      405.75      387.22      4.10 o 
   8   1   0     2236.89     2206.13     36.18 o 
   9   1   0      608.38      593.49      7.57 o 
  10   1   0        0.46        1.31      3.95 o 
   0   2   0      741.92      830.16     11.65 o 
   1   2   0      244.96      286.02      2.99 o 
   2   2   0      442.14      456.05      4.14 o 
   3   2   0     2007.72     2189.76     43.04 o 
   4   2   0     9642.61    11707.68    202.02 o 
   5   2   0      930.34      856.52      7.98 o 
   6   2   0        0.29        2.94      0.75 o 
   7   2   0       34.27       32.23      1.58 o 
   8   2   0       39.93       43.67      0.88 o 
   9   2   0       90.02       99.22      6.18 o 
  10   2   0       38.92       55.93      4.30 o 
   1   3   0      607.20      626.38      6.36 o 
   2   3   0     1561.63     1506.51     13.94 o 
   3   3   0     3616.02     3984.03     63.60 o 
   4   3   0        2.18        2.91      0.81 o 
   5   3   0     1427.55     1505.78     16.67 o 
   6   3   0        0.38        2.23      0.69 o 
   7   3   0       29.92       28.36      1.31 o 
   8   3   0      294.49      283.44      3.19 o 
   9   3   0       32.07       36.91      0.79 o 
  10   3   0        3.27        3.84      1.31 o 
   0   4   0     1831.73     2392.29     42.80 o 
   1   4   0      265.93      169.57      2.50 o 
   2   4   0      447.62      437.64      4.20 o 
   3   4   0      696.98      765.48      7.09 o 
   4   4   0     1274.28     1253.46     12.94 o 
   5   4   0     1180.41     1166.75     14.43 o 
   6   4   0     2000.36     1961.50     22.40 o 
   7   4   0      801.25      810.53      8.61 o 
   8   4   0       13.05       17.51      2.15 o 
   9   4   0      693.81      643.97     14.04 o 
   1   5   0     1677.96     1541.53     17.37 o 
   2   5   0     3239.72     3017.43     36.90 o 
   3   5   0     1405.51     1194.94     12.38 o 
   4   5   0      222.50      160.87      2.60 o 
   5   5   0       21.52       48.02      4.37 o 
   6   5   0      540.70      574.92      6.89 o 
   7   5   0      611.34      619.18      7.13 o 
   8   5   0      816.31      802.67      8.91 o 
   9   5   0      735.06      691.28     10.98 o 
   0   6   0     2326.76     2243.93     44.54 o 
   1   6   0      541.95      499.79      6.77 o 
   2   6   0      737.35      897.64     11.03 o 
   3   6   0       83.07       77.99      2.07 o 
   4   6   0      527.18      520.30      8.06 o 
   5   6   0      234.60      250.54     10.79 o 
   6   6   0     1683.76     1601.56     21.33 o 
   7   6   0      604.53      628.29      7.83 o 
   8   6   0       34.14       35.60      2.44 o 
   1   7   0      195.72      187.79      3.97 o 
   2   7   0        4.30        4.30      1.07 o 
   3   7   0      293.60      303.09      5.27 o 
   4   7   0       25.03       22.58      3.62 o 
   5   7   0      256.59      258.55      4.85 o 
   6   7   0      443.17      405.95      7.40 o 
   7   7   0        6.84        6.65      1.57 o 
   8   7   0       14.87       14.21      1.67 o 
   0   8   0     1551.62     1581.71     25.62 o 
   1   8   0      515.47      532.54      7.66 o 
   2   8   0      177.21      167.21      4.03 o 
   3   8   0      154.96      141.60      3.81 o 
   4   8   0       58.01       49.35      3.02 o 
   5   8   0      262.76      256.13      4.73 o 
   6   8   0      627.06      654.85     19.73 o 
   7   8   0        5.41        6.87      1.49 o 
   1   9   0      286.50      291.32      5.72 o 
   2   9   0     1622.69     1587.59     21.66 o 
   3   9   0     1578.76     1577.35     23.36 o 
   4   9   0      831.45      804.83     11.86 o 
   5   9   0        6.53        6.27      1.46 o 
   6   9   0      616.42      604.35     15.33 o 
   0  10   0     2207.24     2129.85     39.17 o 
   1  10   0      408.81      418.46      6.01 o 
   2  10   0      284.57      306.95      5.90 o 
   3  10   0       59.39       49.22      2.25 o 
   4  10   0      706.07      734.33     19.79 o 
 -10   1   1      131.33      136.46      6.02 o 
  -9   1   1      218.03      216.77      4.87 o 
  -8   1   1       72.14       72.06      1.52 o 
  -7   1   1      203.35      177.99      2.54 o 
  -6   1   1     2443.50     2307.87     27.90 o 
  -5   1   1     2996.11     3063.42     38.52 o 
  -4   1   1      451.16      514.99      5.30 o 
  -3   1   1      293.66      275.28      2.87 o 
  -2   1   1      716.12      548.54      6.04 o 
  -1   1   1     8051.89     8398.36    193.04 o 
   1   1   1     4277.97     4915.53     58.18 o 
   2   1   1     1058.61     1201.70     16.97 o 
   3   1   1       56.72       85.81      1.09 o 
   4   1   1      258.52      171.50      1.62 o 
   5   1   1     1978.47     2074.69     64.96 o 
   6   1   1      270.35      294.99      2.46 o 
   7   1   1      976.43      961.89      7.57 o 
   8   1   1        0.30        0.31      0.76 o 
   9   1   1      191.22      195.57      5.94 o 
  10   1   1      415.65      431.82     13.44 o 
 -10   2   1       74.06       77.70      2.82 o 
  -9   2   1      757.28      760.39      8.10 o 
  -8   2   1     2153.69     2223.94     25.64 o 
  -7   2   1       45.05       42.67      1.61 o 
  -6   2   1      377.45      398.04      4.94 o 
  -5   2   1      186.23      172.74      2.68 o 
  -4   2   1     5786.71     6372.64    100.45 o 
  -3   2   1     8970.46     9777.24    157.09 o 
  -2   2   1     5133.89     5341.31     77.45 o 
  -1   2   1       15.72       28.03      0.94 o 
   0   2   1     5170.86     5252.35     77.63 o 
   1   2   1      361.11      517.84      4.41 o 
   2   2   1     2139.54     2081.99     24.47 o 
   3   2   1     4374.30     4775.43     60.20 o 
   4   2   1      410.15      388.13      3.50 o 
   5   2   1       78.61       91.77      1.10 o 
   6   2   1     1106.10     1150.93     13.63 o 
   7   2   1     1656.92     1658.11     17.54 o 
   8   2   1      509.44      506.07      8.62 o 
   9   2   1      466.68      476.21      6.11 o 
  10   2   1        0.52        2.99      2.53 o 
 -10   3   1      415.86      420.99      7.57 o 
  -9   3   1       14.10       20.97      0.93 o 
  -8   3   1        0.38        5.22      2.15 o 
  -7   3   1       15.92       15.93      0.94 o 
  -6   3   1     1226.69     1179.30     12.71 o 
  -5   3   1     5078.55     5190.45     74.36 o 
  -4   3   1     2526.79     2332.76     26.30 o 
  -3   3   1     1088.33     1181.33     13.39 o 
  -2   3   1     4894.35     5714.31     77.51 o 
  -1   3   1     2814.94     2876.13     39.94 o 
   0   3   1     3482.15     3315.17     44.19 o 
   1   3   1     2483.90     2548.66     28.83 o 
   2   3   1        2.73       16.32      0.91 o 
   3   3   1     6044.39     6489.20     84.14 o 
   4   3   1     2184.04     2014.19     21.40 o 
   5   3   1     3911.54     4060.40     53.50 o 
   6   3   1     1132.75     1144.06     11.30 o 
   7   3   1      261.79      246.94      2.53 o 
   8   3   1      325.43      287.15      6.00 o 
   9   3   1      655.55      628.24      8.51 o 
  10   3   1      232.01      247.37     25.12 o 
  -9   4   1      590.62      594.70      7.01 o 
  -8   4   1       89.38       99.64      2.12 o 
  -7   4   1      246.55      237.43      3.66 o 
  -6   4   1      168.45      158.08      2.89 o 
  -5   4   1       18.40       25.13      1.97 o 
  -4   4   1      240.53      213.34      3.48 o 
  -3   4   1      279.75      210.77      2.50 o 
  -2   4   1      426.45      389.35      3.82 o 
  -1   4   1      704.98      739.44      7.35 o 
   0   4   1      130.71       82.83      2.67 o 
   1   4   1      741.37      619.66      8.07 o 
   2   4   1      238.17      192.37      2.44 o 
   3   4   1     2755.48     2865.30     30.60 o 
   4   4   1      265.53      249.93      3.33 o 
   5   4   1        5.23        6.95      1.29 o 
   6   4   1      844.53      835.77      8.45 o 
   7   4   1      156.06      160.54      2.04 o 
   8   4   1       37.01       28.03      1.67 o 
   9   4   1        5.92        4.00      1.83 o 
  -9   5   1        7.33       11.12      1.55 o 
  -8   5   1       82.21       71.45      2.01 o 
  -7   5   1       48.12       47.04      1.91 o 
  -6   5   1       37.11       37.23      2.05 o 
  -5   5   1        3.44        3.26      1.62 o 
  -4   5   1       75.11      107.75      4.21 o 
  -3   5   1      298.14      275.58      3.56 o 
  -2   5   1       26.44       29.02      1.75 o 
  -1   5   1       13.45       16.08      1.52 o 
   0   5   1      197.30      211.02      4.24 o 
   1   5   1       42.20       46.15      2.02 o 
   2   5   1      254.61      270.03      3.99 o 
   3   5   1       34.09       32.31      1.97 o 
   4   5   1       33.11       41.69      1.43 o 
   5   5   1      183.62      205.15      9.17 o 
   6   5   1      138.72      152.73      2.83 o 
   7   5   1      924.72      897.78     10.15 o 
   8   5   1       83.99       79.49      1.86 o 
   9   5   1      277.21      253.23      5.50 o 
  -8   6   1      414.92      410.88      5.36 o 
  -7   6   1      962.98      950.71     12.41 o 
  -6   6   1        7.07        6.94      2.00 o 
  -5   6   1      263.64      282.17      5.48 o 
  -4   6   1       79.35      109.18     10.91 o 
  -3   6   1      356.46      301.20      4.19 o 
  -2   6   1     1215.99     1162.37     13.86 o 
  -1   6   1      988.05     1135.97     13.47 o 
   0   6   1      141.45       94.47      3.95 o 
   1   6   1     3584.41     3311.07     44.01 o 
   2   6   1     1425.68     1233.24     15.55 o 
   3   6   1     2623.02     2517.82     31.77 o 
   4   6   1      450.80      435.09      5.27 o 
   5   6   1      254.05      256.29      4.12 o 
   6   6   1      522.89      531.57      7.90 o 
   7   6   1      942.93      877.78     13.90 o 
   8   6   1       94.06       92.00      2.08 o 
  -8   7   1        2.24        2.90      1.17 o 
  -7   7   1       80.69       86.74      2.48 o 
  -6   7   1     2310.36     2406.93     37.19 o 
  -5   7   1      327.05      315.86      6.50 o 
  -4   7   1       86.84       76.25      4.30 o 
  -3   7   1        0.38       -0.40      0.75 o 
  -2   7   1      164.75      153.16      4.55 o 
  -1   7   1      605.43      513.23      7.41 o 
   0   7   1     1602.33     1479.74     21.88 o 
   1   7   1     1868.52     1893.25     24.66 o 
   2   7   1       27.98       19.93      2.50 o 
   3   7   1       12.38       14.90      1.44 o 
   4   7   1     1273.99     1242.08     15.93 o 
   5   7   1     1806.13     1726.48     24.41 o 
   6   7   1      219.29      233.03      5.13 o 
   7   7   1       17.03       15.13      1.62 o 
   8   7   1       18.57       20.12      1.53 o 
  -7   8   1       11.95       12.62      1.86 o 
  -6   8   1       85.97      100.44      4.32 o 
  -5   8   1       41.72       47.46      3.58 o 
  -4   8   1      668.96      644.16     18.30 o 
  -3   8   1     2911.59     2853.56     40.75 o 
  -2   8   1     1076.41     1087.30     14.02 o 
  -1   8   1      405.32      413.07      6.57 o 
   0   8   1      114.25      108.56      3.04 o 
   1   8   1       67.09       85.49      9.80 o 
   2   8   1     1333.41     1239.10     17.13 o 
   3   8   1     1172.12     1160.67     15.85 o 
   4   8   1      150.13      149.39      4.14 o 
   5   8   1      210.28      193.27      6.47 o 
   6   8   1      116.04      107.93      3.92 o 
   7   8   1      897.96      907.05     22.42 o 
  -6   9   1      127.91      126.94      5.24 o 
  -5   9   1      120.87      113.43      5.10 o 
  -4   9   1        2.50        5.70      1.17 o 
  -3   9   1       89.11       70.65      2.15 o 
  -2   9   1       34.21       30.53      3.82 o 
  -1   9   1      506.47      514.04      7.82 o 
   0   9   1      103.52      113.83      2.89 o 
   1   9   1       95.02       90.77      3.09 o 
   2   9   1        0.33        3.53      1.38 o 
   3   9   1       30.66       39.17      2.10 o 
   4   9   1       55.08       71.20      3.57 o 
   5   9   1        1.00        0.13      1.51 o 
  -4  10   1        0.51        2.28      1.06 o 
  -3  10   1      273.34      274.28      7.19 o 
  -2  10   1       24.70       31.94      1.81 o 
  -1  10   1       55.31       60.22      2.86 o 
   0  10   1        0.02        1.45      1.24 o 
   1  10   1      185.89      209.96      4.84 o 
   2  10   1        0.79        0.10      1.43 o 
   3  10   1        0.70        0.09      2.61 o 
   4  10   1        0.64        0.68      1.59 o 
   0  11   1      965.36      992.07     16.53 o 
 -10   0   2       38.20       52.71      4.63 o 
  -9   0   2        5.61        9.25      1.34 o 
  -8   0   2       45.59       46.91      2.96 o 
  -7   0   2     1427.97     1517.44     25.75 o 
  -6   0   2     6792.98     7491.37    204.22 o 
  -5   0   2     5561.76     6279.81    140.47 o 
  -4   0   2      300.12      411.35      6.54 o 
  -3   0   2     2359.97     2178.89     36.51 o 
  -2   0   2     2940.38     2855.54     48.88 o 
  -1   0   2     4105.63     4114.99    102.49 o 
   0   0   2    11352.46    12265.63    264.44 o 
   1   0   2      128.35       84.43      1.27 o 
   2   0   2       71.41       44.60      1.09 o 
   3   0   2      707.37      556.05     11.67 o 
   4   0   2     3530.17     3280.03     88.27 o 
   5   0   2     3861.29     3628.43    108.42 o 
   6   0   2      378.03      354.03     10.18 o 
   7   0   2      540.24      454.25     13.60 o 
   8   0   2     1672.75     1582.05     45.65 o 
   9   0   2      926.07      924.81     35.63 o 
  10   0   2      611.46      639.77     22.68 o 
 -10   1   2      540.47      585.14      9.22 o 
  -9   1   2     1288.75     1358.21     17.39 o 
  -8   1   2      546.24      578.17      6.77 o 
  -7   1   2      180.47      212.84      3.53 o 
  -6   1   2      850.75      809.22     10.08 o 
  -5   1   2     3481.78     3529.08     48.80 o 
  -4   1   2      271.62      186.67      2.35 o 
  -3   1   2     2144.17     2280.41     27.52 o 
  -2   1   2      295.86      362.99      4.08 o 
  -1   1   2      380.14      317.51      4.17 o 
   0   1   2     3409.89     4385.26     64.21 o 
   1   1   2    15839.10    17143.71    299.60 o 
   2   1   2     3487.12     3252.06     67.42 o 
   3   1   2        9.97        6.37      1.10 o 
   4   1   2      212.52      162.62      2.18 o 
   5   1   2     1385.00     1300.01     13.52 o 
   6   1   2      278.74      248.74      4.00 o 
   7   1   2       12.67       14.66      1.18 o 
   8   1   2     2116.15     2057.78     62.10 o 
   9   1   2        2.38        2.67      2.66 o 
  10   1   2        1.70        2.67      3.21 o 
 -10   2   2      385.37      365.25      7.29 o 
  -9   2   2      412.33      385.22      4.39 o 
  -8   2   2      414.12      416.17      5.44 o 
  -7   2   2     2178.96     2197.27     28.13 o 
  -6   2   2       47.13       45.52      2.36 o 
  -5   2   2       81.08       92.91      2.15 o 
  -4   2   2       82.59       64.95      1.82 o 
  -3   2   2      142.93       99.79      1.92 o 
  -2   2   2     2657.48     2517.98     53.43 o 
  -1   2   2      741.36      638.74     18.04 o 
   0   2   2     3886.67     4056.53     55.65 o 
   1   2   2     5872.92     6933.94     90.02 o 
   2   2   2      213.73      165.20      3.55 o 
   3   2   2     3536.08     3746.23     76.17 o 
   4   2   2       28.36       18.96      0.86 o 
   5   2   2       28.85       21.69      0.70 o 
   6   2   2      211.08      223.85      3.03 o 
   7   2   2      143.70      135.69      2.23 o 
   8   2   2        2.12        2.79      0.69 o 
   9   2   2       33.37       30.16      1.97 o 
  10   2   2       78.87       78.19      8.65 o 
 -10   3   2        8.19       14.15      1.85 o 
  -9   3   2       57.39       52.42      2.34 o 
  -8   3   2       26.19       26.61      1.15 o 
  -7   3   2      389.95      361.32      4.85 o 
  -6   3   2        7.60        5.96      0.89 o 
  -5   3   2        1.01        1.95      0.76 o 
  -4   3   2      584.51      582.85      5.91 o 
  -3   3   2     2750.03     2792.45     35.85 o 
  -2   3   2     2919.68     2950.21     47.07 o 
  -1   3   2     2236.21     2300.97     79.45 o 
   0   3   2     1387.63     1429.98     18.50 o 
   1   3   2      170.45      152.58      2.59 o 
   2   3   2      972.56      871.68      7.93 o 
   3   3   2     1358.70     1332.69     11.73 o 
   4   3   2      189.92      171.15      2.36 o 
   5   3   2      158.29      168.31      2.13 o 
   6   3   2      443.10      442.57      8.65 o 
   7   3   2     1019.41      998.59     13.11 o 
   8   3   2      416.39      422.59      5.77 o 
   9   3   2        0.10        0.29      0.94 o 
  -9   4   2      418.76      431.86      5.13 o 
  -8   4   2      646.98      614.61      9.39 o 
  -7   4   2      785.36      784.21      9.00 o 
  -6   4   2      239.92      262.34      4.26 o 
  -5   4   2       57.94       47.07      1.88 o 
  -4   4   2      440.30      378.75      7.01 o 
  -3   4   2     1189.64     1267.67     15.15 o 
  -2   4   2      384.42      420.36     11.94 o 
  -1   4   2     6454.82     7355.35    116.86 o 
   0   4   2     4195.37     4288.26     73.99 o 
   1   4   2     2610.18     2730.16     31.97 o 
   2   4   2       95.11       75.65      2.07 o 
   3   4   2     1917.30     1663.42     16.08 o 
   4   4   2     2604.47     2441.25     26.34 o 
   5   4   2     1821.72     1825.11     21.30 o 
   6   4   2      457.86      453.59      4.88 o 
   7   4   2       12.08       15.30      0.81 o 
   8   4   2       46.36       56.11      2.72 o 
   9   4   2      234.04      251.25      5.97 o 
  -9   5   2       68.71       72.77      1.99 o 
  -8   5   2     1404.65     1433.54     19.17 o 
  -7   5   2     2766.31     2910.62     37.85 o 
  -6   5   2      285.95      295.06      4.39 o 
  -5   5   2      177.85      192.08      6.69 o 
  -4   5   2     2537.95     2714.43     38.18 o 
  -3   5   2     3324.35     3656.06     52.90 o 
  -2   5   2        3.20        7.35      0.61 o 
  -1   5   2      404.83      502.46      5.42 o 
   0   5   2     2088.19     1909.67     25.91 o 
   1   5   2     3754.43     3365.66     42.31 o 
   2   5   2     5350.31     5156.31     73.87 o 
   3   5   2     2160.26     1959.76     20.78 o 
   4   5   2      741.83      777.92      8.28 o 
   5   5   2       62.92       40.36      1.90 o 
   6   5   2       79.46       66.95      1.89 o 
   7   5   2     1825.72     1691.72     20.27 o 
   8   5   2      743.93      730.36     20.47 o 
   9   5   2      386.29      420.95     11.20 o 
  -8   6   2       12.76       17.28      1.49 o 
  -7   6   2       72.56       78.82      2.50 o 
  -6   6   2     1023.41     1046.67     17.73 o 
  -5   6   2      784.07      875.10     12.30 o 
  -4   6   2       90.85       93.72      2.63 o 
  -3   6   2        3.58       10.12      1.14 o 
  -2   6   2        3.44        5.93      0.70 o 
  -1   6   2     1344.32     1315.68     14.99 o 
   0   6   2     2326.03     2225.18     32.80 o 
   1   6   2      962.01      963.36     12.87 o 
   2   6   2       82.00       69.01      2.35 o 
   3   6   2      279.51      226.98      4.01 o 
   4   6   2      684.33      610.93      6.77 o 
   5   6   2      751.35      686.52      8.17 o 
   6   6   2      170.16      167.25      5.65 o 
   7   6   2        1.98        0.79      0.78 o 
   8   6   2       51.18       55.93      2.74 o 
  -8   7   2       52.67       61.15      2.37 o 
  -7   7   2       29.37       35.86      2.47 o 
  -6   7   2      237.78      254.89      4.61 o 
  -5   7   2       28.59       28.31      2.33 o 
  -4   7   2       96.17       93.47      5.71 o 
  -3   7   2      337.23      333.14      6.45 o 
  -2   7   2      105.37       98.93      2.30 o 
  -1   7   2      222.17      222.95      3.79 o 
   0   7   2      460.99      476.99      6.63 o 
   1   7   2        2.21        6.55      1.72 o 
   2   7   2       17.24       18.30      1.84 o 
   3   7   2      138.21      119.27      3.67 o 
   4   7   2       49.79       47.80      2.04 o 
   5   7   2       41.49       35.08      2.89 o 
   6   7   2        1.46        0.05      0.94 o 
   7   7   2       19.72       15.73      1.35 o 
  -7   8   2      131.82      128.89      3.83 o 
  -6   8   2       60.25       67.72      4.71 o 
  -5   8   2     1667.42     1676.39     29.51 o 
  -4   8   2       13.45       14.92      3.25 o 
  -3   8   2      985.75      975.89     15.64 o 
  -2   8   2      661.83      683.65     10.59 o 
  -1   8   2      758.14      735.02     10.06 o 
   0   8   2       32.24       44.39      1.63 o 
   1   8   2      757.20      771.83     11.12 o 
   2   8   2      418.58      409.11      6.79 o 
   3   8   2       83.54      101.27      2.90 o 
   4   8   2       49.40       72.10      2.42 o 
   5   8   2      153.27      163.28      4.25 o 
   6   8   2      487.12      489.78      9.76 o 
  -6   9   2        3.95        4.23      2.70 o 
  -5   9   2      182.07      171.84      6.33 o 
  -4   9   2      526.58      502.99     11.59 o 
  -3   9   2     1090.74     1068.83     29.20 o 
  -2   9   2      982.07     1025.35     15.89 o 
  -1   9   2        4.48        9.57      1.47 o 
   0   9   2        5.67        7.37      1.06 o 
   1   9   2      704.44      726.53     10.96 o 
   2   9   2     1037.59     1058.72     14.38 o 
   3   9   2      219.60      228.29      5.42 o 
   4   9   2       87.88       82.11      3.73 o 
   5   9   2      301.27      338.86      6.25 o 
  -4  10   2       72.28       77.84      5.26 o 
  -3  10   2       97.18       68.42      8.89 o 
  -2  10   2      115.00       93.57      3.84 o 
  -1  10   2     1212.46     1208.77     17.33 o 
   0  10   2      259.67      291.99      5.39 o 
   1  10   2        4.88        8.45      1.68 o 
   2  10   2        0.72        2.43      1.54 o 
   3  10   2       95.18      101.15      3.56 o 
   4  10   2      228.35      240.54      5.68 o 
 -10   1   3        7.54        7.31      1.09 o 
  -9   1   3       10.55       10.29      1.14 o 
  -8   1   3       61.95       56.62      2.00 o 
  -7   1   3     2218.70     2257.29     29.36 o 
  -6   1   3     1581.46     1570.66     19.31 o 
  -5   1   3      894.50      904.21     10.52 o 
  -4   1   3      448.96      507.73      6.73 o 
  -3   1   3     2286.50     2376.89     30.20 o 
  -2   1   3       82.30       99.38      2.99 o 
  -1   1   3     8591.79    10475.86    195.15 o 
   0   1   3    13324.77    15729.93    294.24 o 
   1   1   3    16960.26    19873.41    373.78 o 
   2   1   3     3624.91     3841.73     67.60 o 
   3   1   3      112.09      113.18      1.70 o 
   4   1   3        4.95        3.29      0.86 o 
   5   1   3     1666.31     1761.72     23.00 o 
   6   1   3      782.49      807.16     10.56 o 
   7   1   3      106.24      106.52      4.30 o 
   8   1   3     1282.46     1293.52     27.06 o 
   9   1   3        5.15        3.02      2.93 o 
  10   1   3      171.40      175.71      9.30 o 
 -10   2   3      565.20      562.95     13.25 o 
  -9   2   3     1527.68     1512.36     20.09 o 
  -8   2   3      526.45      530.75      7.38 o 
  -7   2   3       21.37       12.56      1.13 o 
  -6   2   3      206.86      213.32      3.69 o 
  -5   2   3      440.29      351.35      5.44 o 
  -4   2   3    10594.33    12071.62    279.48 o 
  -3   2   3     6482.71     7102.43    136.63 o 
  -2   2   3      762.86      865.84     11.30 o 
  -1   2   3     2118.90     2023.06     35.76 o 
   0   2   3     1924.33     1978.13     28.76 o 
   1   2   3       29.16       31.26      1.15 o 
   2   2   3     3395.33     3576.64     70.13 o 
   3   2   3     3183.39     3367.00     66.01 o 
   4   2   3      739.56      846.85      9.38 o 
   5   2   3      710.61      672.92     11.35 o 
   6   2   3     1329.46     1301.00     16.64 o 
   7   2   3      922.84      933.15     10.43 o 
   8   2   3      311.88      295.77     14.42 o 
   9   2   3      300.60      324.20      9.39 o 
 -10   3   3      519.68      509.67      6.76 o 
  -9   3   3      148.28      139.00      3.08 o 
  -8   3   3      220.51      210.38      3.29 o 
  -7   3   3      751.60      752.44     10.22 o 
  -6   3   3      427.81      411.92      5.34 o 
  -5   3   3     1235.56     1290.12     15.91 o 
  -4   3   3      427.19      432.65      5.30 o 
  -3   3   3     1781.45     1908.83     27.46 o 
  -2   3   3     4895.13     5217.68    123.55 o 
  -1   3   3     4852.19     4840.71     82.41 o 
   0   3   3     2646.85     2469.55     38.17 o 
   1   3   3     2254.94     2242.77     25.70 o 
   2   3   3      284.92      284.50      3.19 o 
   3   3   3     1848.79     1798.15     16.88 o 
   4   3   3     5535.64     5871.91    140.83 o 
   5   3   3     1170.39     1120.18     17.31 o 
   6   3   3      323.49      314.25      5.31 o 
   7   3   3      247.92      231.09      5.37 o 
   8   3   3      839.56      859.18     21.22 o 
   9   3   3      428.54      466.09     13.89 o 
  -9   4   3      548.33      549.91      7.09 o 
  -8   4   3      131.37      148.43      3.00 o 
  -7   4   3      220.59      221.08      3.37 o 
  -6   4   3       64.14       70.00      1.96 o 
  -5   4   3      623.02      598.63      9.04 o 
  -4   4   3      324.18      310.05      5.20 o 
  -3   4   3        5.89        7.63      1.15 o 
  -2   4   3      278.59      338.74      6.61 o 
  -1   4   3     1224.15     1342.65     19.24 o 
   0   4   3      927.25      951.99     11.72 o 
   1   4   3       66.59       56.35      2.52 o 
   2   4   3      408.51      399.39      4.58 o 
   3   4   3      779.60      759.21      7.31 o 
   4   4   3      467.89      444.73      4.52 o 
   5   4   3      226.11      213.31      2.77 o 
   6   4   3      661.91      662.69      9.66 o 
   7   4   3       90.48       98.46      2.54 o 
   8   4   3       50.63       47.41      1.91 o 
   9   4   3       18.87       10.12      1.74 o 
  -9   5   3       43.47       50.40      1.81 o 
  -8   5   3       13.53       10.99      1.24 o 
  -7   5   3       62.67       70.72      2.19 o 
  -6   5   3      212.35      230.01      3.64 o 
  -5   5   3       71.58       67.84      2.23 o 
  -4   5   3       18.52       17.59      1.68 o 
  -3   5   3     1547.44     1604.81     21.26 o 
  -2   5   3      231.72      230.72      5.66 o 
  -1   5   3      474.97      614.20      6.29 o 
   0   5   3       50.25       45.89      2.97 o 
   1   5   3      975.16     1028.86     12.73 o 
   2   5   3        0.07        5.74      1.21 o 
   3   5   3      114.41      105.61      2.48 o 
   4   5   3      360.37      331.76      4.02 o 
   5   5   3      209.53      201.03      3.27 o 
   6   5   3       91.72       64.45      1.62 o 
   7   5   3      152.26      140.86      3.59 o 
   8   5   3       41.71       42.17      4.25 o 
  -8   6   3      151.85      158.51      3.40 o 
  -7   6   3       92.98       98.34      2.68 o 
  -6   6   3      192.20      191.43      3.83 o 
  -5   6   3      466.88      468.57      6.21 o 
  -4   6   3      318.01      337.16      5.15 o 
  -3   6   3      820.77      897.82     16.96 o 
  -2   6   3      633.49      726.57     13.30 o 
  -1   6   3        4.52        5.91      2.06 o 
   0   6   3      906.87      895.67     16.28 o 
   1   6   3     1954.73     1904.17     25.69 o 
   2   6   3     4083.95     4143.93     57.03 o 
   3   6   3      539.58      561.36      7.78 o 
   4   6   3      199.16      213.55      3.62 o 
   5   6   3      313.92      311.38      3.90 o 
   6   6   3      723.76      683.17      9.03 o 
   7   6   3      146.63      149.25      3.34 o 
   8   6   3       34.28       35.89      1.97 o 
  -8   7   3      240.37      252.48      4.57 o 
  -7   7   3      989.42      991.42     18.87 o 
  -6   7   3     2076.35     2077.64     28.19 o 
  -5   7   3       25.38       21.55      2.01 o 
  -4   7   3       13.76       10.33      2.90 o 
  -3   7   3       14.58       13.13      2.94 o 
  -2   7   3      358.23      324.61     13.91 o 
  -1   7   3     3369.60     3549.46     47.21 o 
   0   7   3     1619.65     1651.33     19.89 o 
   1   7   3        1.18        1.17      1.34 o 
   2   7   3     1490.84     1516.32     19.15 o 
   3   7   3        6.98        7.26      1.46 o 
   4   7   3      386.51      398.80      5.82 o 
   5   7   3     1530.97     1550.79     19.15 o 
   6   7   3      489.95      510.56      7.71 o 
   7   7   3       29.99       36.03      2.66 o 
  -7   8   3       19.10       23.53      1.94 o 
  -6   8   3      175.58      179.39      5.60 o 
  -5   8   3       21.95       29.58      4.44 o 
  -4   8   3     1688.87     1727.53     33.00 o 
  -3   8   3     1771.05     1831.87     33.02 o 
  -2   8   3      404.88      377.76     12.93 o 
  -1   8   3       13.68       12.19      0.98 o 
   0   8   3       93.69      105.84      2.02 o 
   1   8   3       84.55       84.30      3.09 o 
   2   8   3     2479.58     2541.76     35.08 o 
   3   8   3      454.42      464.88      7.10 o 
   4   8   3      185.06      191.67      4.26 o 
   5   8   3      992.52     1026.37     13.21 o 
   6   8   3      524.24      563.34     13.49 o 
  -6   9   3       95.62      110.58      5.37 o 
  -5   9   3      216.74      236.23      9.25 o 
  -4   9   3      135.27      130.51      7.56 o 
  -3   9   3      242.01      257.07      8.25 o 
  -2   9   3      194.90      197.07      8.07 o 
  -1   9   3       21.38       20.48      2.84 o 
   0   9   3        3.39        1.05      0.94 o 
   1   9   3       30.21       23.03      2.24 o 
   2   9   3       20.13       21.44      2.56 o 
   3   9   3      112.85      126.27      3.64 o 
   4   9   3      141.05      157.54      3.64 o 
   5   9   3        0.66        0.69      1.13 o 
  -4  10   3       66.51       72.93      5.23 o 
  -3  10   3        3.78        2.90      3.78 o 
  -2  10   3       39.22       49.72      4.63 o 
  -1  10   3      128.90      118.18      4.19 o 
   0  10   3      503.40      530.26     10.19 o 
   1  10   3        5.97        7.54      1.07 o 
   2  10   3      157.77      143.85      5.52 o 
   3  10   3       17.88       18.20      2.54 o 
 -10   0   4      121.75      121.19      5.09 o 
  -9   0   4        1.09        3.55      1.86 o 
  -8   0   4      295.01      334.84      7.70 o 
  -7   0   4     3847.09     4038.59     86.36 o 
  -6   0   4     2138.62     2224.49     42.45 o 
  -5   0   4      277.93      268.00      5.19 o 
  -4   0   4     1134.75     1398.60     24.16 o 
  -3   0   4     9407.82    10915.06    299.72 o 
  -2   0   4     1464.87     1485.86     24.27 o 
  -1   0   4     2952.41     3435.47     67.08 o 
   0   0   4     5011.18     6362.23    115.84 o 
   1   0   4     3054.93     3998.32     53.94 o 
   2   0   4     2052.09     1900.62     31.35 o 
   3   0   4     9563.03    11167.58    243.28 o 
   4   0   4     4644.78     4793.02    146.51 o 
   5   0   4     5021.97     5529.96    181.30 o 
   6   0   4        0.90        1.20      2.25 o 
   7   0   4     1285.82     1344.97     37.75 o 
   8   0   4        4.95       13.32      3.98 o 
   9   0   4     1512.11     1637.57     52.09 o 
 -10   1   4      479.91      497.32      6.89 o 
  -9   1   4      917.88      900.73     13.03 o 
  -8   1   4      567.45      519.56      6.82 o 
  -7   1   4      300.26      278.25      4.12 o 
  -6   1   4      287.98      336.10      4.88 o 
  -5   1   4     2216.41     2486.54     33.62 o 
  -4   1   4     2230.53     2252.90     28.59 o 
  -3   1   4     1439.16     1423.73     17.11 o 
  -2   1   4     1079.40     1161.89     13.78 o 
  -1   1   4     2884.45     2839.77     36.79 o 
   0   1   4      330.51      371.45      3.68 o 
   1   1   4      782.30      803.19      6.62 o 
   2   1   4        6.18       12.06      0.59 o 
   3   1   4      344.75      385.98      4.67 o 
   4   1   4       30.57       37.92      1.42 o 
   5   1   4       71.43       70.22      3.86 o 
   6   1   4      217.63      222.76      5.84 o 
   7   1   4      319.53      327.58      9.35 o 
   8   1   4     1228.20     1304.20     30.08 o 
   9   1   4       29.21       32.76      3.84 o 
 -10   2   4       21.84       29.44      1.80 o 
  -9   2   4       51.77       58.07      2.70 o 
  -8   2   4      399.07      364.32      5.18 o 
  -7   2   4      263.01      289.52      5.50 o 
  -6   2   4      183.71      190.92      3.72 o 
  -5   2   4      210.85      193.99      4.99 o 
  -4   2   4       17.52       11.88      1.36 o 
  -3   2   4       38.09       54.45      2.03 o 
  -2   2   4      133.03      152.62      3.13 o 
  -1   2   4        6.61       10.05      1.46 o 
   0   2   4     6830.85     8276.85    136.47 o 
   1   2   4     6018.94     7425.01     98.65 o 
   2   2   4      451.90      497.43      4.33 o 
   3   2   4     1763.50     1822.36     19.11 o 
   4   2   4       75.75       64.18      0.95 o 
   5   2   4       12.42        5.19      1.08 o 
   6   2   4        7.28       16.62      1.32 o 
   7   2   4       60.59       54.34      1.74 o 
   8   2   4      237.27      222.95     17.55 o 
   9   2   4       99.97      124.65      7.05 o 
 -10   3   4      326.47      334.57      5.64 o 
  -9   3   4      267.32      274.57      4.14 o 
  -8   3   4      569.27      579.89      8.14 o 
  -7   3   4      342.65      312.55      5.22 o 
  -6   3   4       73.18       93.30      5.95 o 
  -5   3   4       28.74       26.16      1.25 o 
  -4   3   4      637.43      588.60     10.23 o 
  -3   3   4      504.47      427.86      7.34 o 
  -2   3   4      159.11      129.31      4.39 o 
  -1   3   4      440.44      504.65      7.28 o 
   0   3   4     2781.42     3013.90     45.50 o 
   1   3   4        8.95        4.74      0.73 o 
   2   3   4     5028.09     5390.04    119.37 o 
   3   3   4      133.30      111.70      1.74 o 
   4   3   4      227.68      224.22      3.58 o 
   5   3   4     1145.67     1149.31     16.04 o 
   6   3   4     1211.03     1186.38     25.69 o 
   7   3   4      729.95      696.45     23.69 o 
   8   3   4       56.25       46.16      2.03 o 
   9   3   4        0.71        1.31      2.38 o 
  -9   4   4       11.42       11.97      1.31 o 
  -8   4   4      166.61      186.42      3.40 o 
  -7   4   4      256.67      274.17      4.52 o 
  -6   4   4     5119.42     5225.62     77.78 o 
  -5   4   4     1016.80     1001.94     11.92 o 
  -4   4   4      465.29      470.15      5.39 o 
  -3   4   4     6163.81     6519.45    145.91 o 
  -2   4   4     8539.06     9441.82    206.82 o 
  -1   4   4     1469.12     1234.35     18.81 o 
   0   4   4      319.77      247.09      2.54 o 
   1   4   4      244.04      236.41      3.42 o 
   2   4   4     2309.41     2486.55     26.60 o 
   3   4   4      951.83      948.47      8.89 o 
   4   4   4       78.77       74.20      2.08 o 
   5   4   4      205.57      191.33      2.33 o 
   6   4   4       43.41       46.33      2.21 o 
   7   4   4       22.45       22.55      1.93 o 
   8   4   4      753.48      703.99     24.62 o 
   9   4   4      829.88      898.34     44.53 o 
  -9   5   4      414.78      442.94      6.54 o 
  -8   5   4      350.65      361.81      5.98 o 
  -7   5   4       55.82       52.64      1.90 o 
  -6   5   4      812.68      822.29     10.50 o 
  -5   5   4      255.21      251.30      4.25 o 
  -4   5   4     2859.91     2792.82     35.06 o 
  -3   5   4     2747.37     2716.49     37.41 o 
  -2   5   4     1228.93     1147.91     22.70 o 
  -1   5   4       25.96       35.97      3.06 o 
   0   5   4     3315.07     3689.45    136.13 o 
   1   5   4     6777.20     7544.10    180.74 o 
   2   5   4     3474.74     3590.56     47.47 o 
   3   5   4     1486.69     1552.05     17.99 o 
   4   5   4      698.47      653.20      6.23 o 
   5   5   4     2065.12     2045.00     20.37 o 
   6   5   4      944.77     1027.83     16.27 o 
   7   5   4      181.89      182.42      5.96 o 
   8   5   4       24.03       16.72      1.75 o 
  -8   6   4       21.06       23.17      1.79 o 
  -7   6   4      851.84      907.67     12.24 o 
  -6   6   4     3336.86     3410.64     47.50 o 
  -5   6   4       15.06       31.77      1.88 o 
  -4   6   4       38.36       46.74     12.55 o 
  -3   6   4      144.29      134.67      6.55 o 
  -2   6   4     2133.39     2142.45     36.28 o 
  -1   6   4     1261.47     1228.88     20.72 o 
   0   6   4      628.80      668.75      5.98 o 
   1   6   4      144.50      126.69      4.69 o 
   2   6   4     2367.57     2321.35     29.93 o 
   3   6   4      229.92      249.42      4.34 o 
   4   6   4      621.92      624.47      7.99 o 
   5   6   4      208.34      231.62      3.15 o 
   6   6   4      163.73      135.03      2.54 o 
   7   6   4        2.56        3.80      0.76 o 
   8   6   4       22.98       31.27      2.11 o 
  -8   7   4       77.57       76.03      2.74 o 
  -7   7   4        1.96        4.35      1.26 o 
  -6   7   4       78.02       79.27      2.67 o 
  -5   7   4       95.60       95.15      4.69 o 
  -4   7   4       28.41       32.64      3.42 o 
  -3   7   4        5.27        4.36      2.44 o 
  -2   7   4      181.35      203.35      8.65 o 
  -1   7   4       73.28       71.60      4.39 o 
   0   7   4       33.41       34.50      0.96 o 
   1   7   4        1.02        1.94      1.54 o 
   2   7   4     1198.32     1202.67     15.86 o 
   3   7   4       84.35       77.17      2.74 o 
   4   7   4      234.00      218.55      3.77 o 
   5   7   4      279.07      264.05      4.46 o 
   6   7   4       41.79       49.91      1.83 o 
   7   7   4       14.00       17.51      2.05 o 
  -7   8   4      115.68      116.28      5.63 o 
  -6   8   4        0.86       -1.03      2.00 o 
  -5   8   4        3.70        8.26      2.68 o 
  -4   8   4        6.12        4.24      2.94 o 
  -3   8   4        5.48        9.48      2.87 o 
  -2   8   4       22.64       20.72      3.70 o 
  -1   8   4      958.38      918.83     17.41 o 
   0   8   4      665.00      658.73      7.98 o 
   1   8   4        1.82        1.68      1.48 o 
   2   8   4        2.53        2.66      1.46 o 
   3   8   4      318.96      326.97      5.68 o 
   4   8   4      289.58      291.25      4.84 o 
   5   8   4       61.06       63.02      2.38 o 
   6   8   4        0.61        1.04      0.98 o 
  -5   9   4       38.26       53.77      4.39 o 
  -4   9   4      902.67      978.86     21.06 o 
  -3   9   4     1524.09     1504.28     28.89 o 
  -2   9   4       20.25       17.91      3.37 o 
  -1   9   4       79.40       92.10      5.31 o 
   0   9   4      538.94      551.88      9.03 o 
   1   9   4      351.38      342.04      5.11 o 
   2   9   4       89.97       88.42      3.50 o 
   3   9   4      192.35      185.19      4.18 o 
   4   9   4        1.63        1.94      1.32 o 
   5   9   4      259.69      296.07      5.84 o 
  -3  10   4       57.04       73.33      5.34 o 
  -2  10   4       36.46       49.53      5.41 o 
  -1  10   4      380.55      400.88      9.29 o 
   0  10   4       84.43       73.31      7.50 o 
   1  10   4       81.18       71.37      3.69 o 
   2  10   4       96.55      100.46      4.04 o 
   3  10   4      641.17      634.16     11.49 o 
 -10   1   5       61.48       70.80      2.69 o 
  -9   1   5        0.16        3.31      2.88 o 
  -8   1   5       47.40       43.50      3.61 o 
  -7   1   5      317.14      333.01      5.38 o 
  -6   1   5     1746.63     1735.66     23.25 o 
  -5   1   5      275.56      271.26      4.79 o 
  -4   1   5       18.88       22.18      1.69 o 
  -3   1   5      916.86      973.26     34.58 o 
  -2   1   5      229.77      170.27      3.10 o 
  -1   1   5     1573.47     1440.26     17.50 o 
   0   1   5      143.40      116.07      1.72 o 
   1   1   5      162.61      209.52      1.98 o 
   2   1   5     1277.74     1362.87     11.43 o 
   3   1   5     1972.44     1806.48     15.96 o 
   4   1   5     5421.51     5437.86     91.76 o 
   5   1   5      502.21      442.05      8.63 o 
   6   1   5       22.85       16.82      2.87 o 
   7   1   5      272.05      260.11      7.37 o 
   8   1   5       93.01      113.37      7.80 o 
   9   1   5        1.11        4.66      3.27 o 
 -10   2   5      981.73     1013.70     15.09 o 
  -9   2   5     1291.13     1275.55     17.14 o 
  -8   2   5      186.32      197.71      5.26 o 
  -7   2   5       27.44       19.77      2.02 o 
  -6   2   5      435.38      417.51      6.86 o 
  -5   2   5      944.77      873.80     12.64 o 
  -4   2   5     1816.61     1691.86     25.47 o 
  -3   2   5     2683.43     2656.55     42.16 o 
  -2   2   5       41.49       20.19      1.82 o 
  -1   2   5     2094.19     2331.65     57.04 o 
   0   2   5     3132.05     2922.06     33.64 o 
   1   2   5    10507.16    11583.01    170.56 o 
   2   2   5      824.53      685.30      8.52 o 
   3   2   5       45.16       40.55      0.85 o 
   4   2   5      428.46      402.80      8.45 o 
   5   2   5      952.65      937.26     16.96 o 
   6   2   5      844.74      836.92     17.87 o 
   7   2   5      728.17      675.12     18.54 o 
   8   2   5      392.34      403.70     13.85 o 
   9   2   5      361.19      394.22     13.44 o 
 -10   3   5      142.32      140.32      3.20 o 
  -9   3   5       54.98       60.51      2.48 o 
  -8   3   5     1231.60     1207.88     16.56 o 
  -7   3   5     1775.01     1828.74     24.66 o 
  -6   3   5      197.25      206.00      5.12 o 
  -5   3   5     1065.24      975.06     15.79 o 
  -4   3   5      163.63      156.20      3.87 o 
  -3   3   5      595.76      580.49      8.92 o 
  -2   3   5     5775.81     5583.81    108.29 o 
  -1   3   5     9732.82    11064.01    273.95 o 
   0   3   5     1990.37     1619.88     23.57 o 
   1   3   5     1660.28     1739.77     18.25 o 
   2   3   5       11.49        6.29      1.34 o 
   3   3   5     1189.52     1072.55     11.67 o 
   4   3   5      760.80      796.46     10.36 o 
   5   3   5      467.76      451.78      9.38 o 
   6   3   5      124.36       90.09      2.42 o 
   7   3   5     1092.25     1131.96     38.00 o 
   8   3   5     1573.49     1574.32    104.47 o 
   9   3   5      269.64      287.03     17.33 o 
  -9   4   5      201.34      193.08      3.97 o 
  -8   4   5      176.75      178.51      4.03 o 
  -7   4   5      154.65      149.03      3.06 o 
  -6   4   5      563.55      543.59      7.17 o 
  -5   4   5      851.99      843.99     10.33 o 
  -4   4   5     2109.76     2113.67     24.87 o 
  -3   4   5      228.56      188.53      5.21 o 
  -2   4   5        0.68        3.48      2.06 o 
  -1   4   5       64.71       63.72      2.78 o 
   0   4   5      816.41      852.23     13.22 o 
   1   4   5        2.73        9.43      1.08 o 
   2   4   5        7.40       16.84      1.01 o 
   3   4   5       49.62       38.01      1.18 o 
   4   4   5       10.59        9.12      0.95 o 
   5   4   5       10.89       12.51      0.79 o 
   6   4   5      148.13      183.43      6.33 o 
   7   4   5      332.80      340.45     13.46 o 
   8   4   5       11.36       14.52      2.03 o 
  -9   5   5       41.21       47.27      2.17 o 
  -8   5   5      217.37      238.25      5.33 o 
  -7   5   5        0.68        1.62      0.99 o 
  -6   5   5       14.23       14.73      1.24 o 
  -5   5   5       54.51       55.26      1.60 o 
  -4   5   5       21.09       39.34      1.63 o 
  -3   5   5       96.12       88.78      3.96 o 
  -2   5   5      588.83      627.08     12.29 o 
  -1   5   5        0.18        2.88      3.05 o 
   0   5   5       44.51       46.87      4.60 o 
   1   5   5        2.82        1.94      0.82 o 
   2   5   5       75.13       78.18      3.28 o 
   3   5   5        7.30        5.26      1.21 o 
   4   5   5      113.53       98.85      1.84 o 
   5   5   5       20.96       20.54      1.02 o 
   6   5   5       43.84       47.67      3.29 o 
   7   5   5       16.90       10.44      1.47 o 
   8   5   5        0.67        0.82      1.49 o 
  -8   6   5      143.83      127.74      3.17 o 
  -7   6   5       25.31       22.55      1.60 o 
  -6   6   5      282.07      285.99      4.60 o 
  -5   6   5     2394.00     2420.24     31.36 o 
  -4   6   5      583.98      570.52     10.64 o 
  -3   6   5      590.95      541.01     10.95 o 
  -2   6   5       40.00       50.74     25.54 o 
  -1   6   5       75.80       73.35      3.98 o 
   0   6   5      411.12      462.15      7.85 o 
   1   6   5      416.73      418.47      6.94 o 
   2   6   5     1517.91     1427.61     26.40 o 
   3   6   5       79.12       88.34      2.06 o 
   4   6   5        0.67        1.62      1.27 o 
   5   6   5      638.68      638.51      7.91 o 
   6   6   5      372.73      368.23      8.62 o 
   7   6   5      291.78      285.81     10.44 o 
  -7   7   5     1387.38     1437.76     29.90 o 
  -6   7   5     1009.47     1041.98     13.64 o 
  -5   7   5      200.28      197.73      5.47 o 
  -4   7   5      671.33      728.61     15.43 o 
  -3   7   5     2086.80     2097.24     39.48 o 
  -2   7   5      782.04      793.28     16.61 o 
  -1   7   5      891.29      867.52     16.18 o 
   0   7   5        1.65        1.40      1.67 o 
   1   7   5      224.34      235.70      5.69 o 
   2   7   5       12.66       15.23      0.93 o 
   3   7   5      862.21      883.56     10.32 o 
   4   7   5      564.31      549.85      6.69 o 
   5   7   5      210.99      197.70      3.55 o 
   6   7   5        0.30       -0.04      0.83 o 
  -6   8   5        0.99        2.24      1.98 o 
  -5   8   5       79.69       80.48      4.10 o 
  -4   8   5      438.60      444.30     10.59 o 
  -3   8   5      635.63      660.77     15.09 o 
  -2   8   5        0.42        0.56      2.13 o 
  -1   8   5      286.03      307.77      8.39 o 
   0   8   5      772.23      782.71     14.44 o 
   1   8   5     1053.65     1032.64     12.24 o 
   2   8   5      876.34      858.69     10.24 o 
   3   8   5       13.85       11.39      1.38 o 
   4   8   5      112.97      121.73      2.85 o 
   5   8   5      341.39      376.63      5.79 o 
  -5   9   5       95.54       94.11      4.76 o 
  -4   9   5      144.70      157.70      6.71 o 
  -3   9   5       43.26       34.68      4.51 o 
  -2   9   5       72.29       88.53      5.27 o 
  -1   9   5      376.12      392.03     10.60 o 
   0   9   5        0.10       -0.14      1.79 o 
   1   9   5      314.32      316.80     11.79 o 
   2   9   5      377.45      381.32      5.81 o 
   3   9   5       15.96       12.14      1.11 o 
   4   9   5       22.49       26.74      1.96 o 
  -3  10   5       18.96       13.87      3.68 o 
  -2  10   5        0.00        3.96      3.21 o 
  -1  10   5      135.22      141.33      5.29 o 
   0  10   5        2.53        0.20      1.78 o 
   1  10   5      180.67      206.19      6.13 o 
   2  10   5       11.58       12.60      3.00 o 
 -10   0   6       35.77       47.13      4.01 o 
  -9   0   6      154.18      168.65     13.77 o 
  -8   0   6       63.58       65.59      4.27 o 
  -7   0   6     3433.69     3208.22     70.94 o 
  -6   0   6     2515.64     2472.93     51.51 o 
  -5   0   6      692.59      668.87     12.47 o 
  -4   0   6      697.15      744.27     13.37 o 
  -3   0   6      687.76      596.73     11.91 o 
  -2   0   6    13445.71    14546.04    449.12 o 
  -1   0   6    12053.79    12972.69    387.73 o 
   0   0   6      439.17      344.62      5.34 o 
   1   0   6     5985.95     7005.38    117.58 o 
   2   0   6     2294.30     2514.97     32.01 o 
   3   0   6     2061.40     2136.24     31.32 o 
   4   0   6     1774.33     1580.71     43.85 o 
   5   0   6     3352.39     3136.93     94.16 o 
   6   0   6       12.17       17.08      6.07 o 
   7   0   6     1278.09     1307.35     38.98 o 
   8   0   6      499.58      465.06     16.93 o 
   9   0   6      230.16      263.48     13.32 o 
 -10   1   6      910.32      909.19     14.75 o 
  -9   1   6     1097.12     1121.58     15.83 o 
  -8   1   6       39.93       49.43      2.37 o 
  -7   1   6       58.69       79.35     11.94 o 
  -6   1   6      856.15      781.05     11.07 o 
  -5   1   6     3070.08     2851.37     41.39 o 
  -4   1   6     3973.68     3767.30     56.25 o 
  -3   1   6        7.21       35.03      1.70 o 
  -2   1   6      724.62      874.96     29.30 o 
  -1   1   6     1802.79     1992.03     25.25 o 
   0   1   6       89.85       99.42      1.70 o 
   1   1   6     3617.99     3758.35     42.42 o 
   2   1   6     3387.80     3334.69     34.08 o 
   3   1   6      441.83      408.76      3.65 o 
   4   1   6     2477.50     2541.56     29.90 o 
   5   1   6      862.82      807.85      9.65 o 
   6   1   6      601.62      617.21     12.94 o 
   7   1   6       42.25       50.31      5.82 o 
   8   1   6       15.09       20.17      3.53 o 
   9   1   6        1.46        3.44      2.92 o 
 -10   2   6       29.44       52.99      3.17 o 
  -9   2   6       16.75       10.19      2.35 o 
  -8   2   6       63.77       62.94      3.88 o 
  -7   2   6        9.71        8.00      1.67 o 
  -6   2   6      430.37      418.36      7.27 o 
  -5   2   6     1646.95     1590.65     21.46 o 
  -4   2   6       46.88       32.21      2.22 o 
  -3   2   6       41.38       36.26      2.08 o 
  -2   2   6     1082.02     1112.08     17.30 o 
  -1   2   6      824.06      866.71     10.18 o 
   0   2   6      480.07      429.78      4.38 o 
   1   2   6     3054.36     3042.97     33.48 o 
   2   2   6     1724.62     1840.72     22.66 o 
   3   2   6     2027.74     2067.92     23.34 o 
   4   2   6      136.70      155.50      5.22 o 
   5   2   6      119.46       97.85      1.92 o 
   6   2   6      202.04      176.60      5.99 o 
   7   2   6      233.76      238.00      7.52 o 
   8   2   6        1.94        1.82      2.46 o 
   9   2   6      527.67      573.99     15.96 o 
  -9   3   6       20.00       21.13      2.30 o 
  -8   3   6      116.54      109.90      3.00 o 
  -7   3   6        2.56        5.70      1.70 o 
  -6   3   6      137.06      129.45      5.53 o 
  -5   3   6       38.89       43.49      5.57 o 
  -4   3   6     1080.41     1142.80     21.35 o 
  -3   3   6       67.51       56.90      2.77 o 
  -2   3   6      741.32      700.82     10.59 o 
  -1   3   6      750.97      696.57      7.31 o 
   0   3   6     1625.93     1609.70     16.08 o 
   1   3   6        0.99        5.21      0.99 o 
   2   3   6      604.40      612.42     13.87 o 
   3   3   6       50.86       54.24      1.29 o 
   4   3   6      120.53      125.49      1.85 o 
   5   3   6       25.40       25.18      1.46 o 
   6   3   6        0.74        1.64      0.98 o 
   7   3   6      132.90      117.74      5.08 o 
   8   3   6       21.62       26.99      4.93 o 
  -9   4   6      570.69      592.40      8.24 o 
  -8   4   6     1817.40     1700.98     73.72 o 
  -7   4   6     1417.37     1463.59     21.74 o 
  -6   4   6      340.81      349.36      5.60 o 
  -5   4   6      930.98      917.00     12.04 o 
  -4   4   6      173.46      175.98      3.75 o 
  -3   4   6     1789.35     1744.48     21.53 o 
  -2   4   6      416.13      416.28      7.82 o 
  -1   4   6        2.72        5.60      1.48 o 
   0   4   6      542.95      597.00      8.76 o 
   1   4   6        0.53        2.94      0.97 o 
   2   4   6     1045.80     1010.19     10.63 o 
   3   4   6      711.35      644.07      8.42 o 
   4   4   6      865.16      803.43     15.69 o 
   5   4   6       29.78       24.72      0.98 o 
   6   4   6      136.88      136.23      3.52 o 
   7   4   6      141.33      163.78      5.76 o 
   8   4   6      540.02      600.88     19.78 o 
  -9   5   6       33.49       26.89      2.87 o 
  -8   5   6        8.39        7.59      1.60 o 
  -7   5   6      117.45      116.93      2.77 o 
  -6   5   6       11.73       20.40      1.79 o 
  -5   5   6     4162.67     4155.80     58.45 o 
  -4   5   6     2012.03     1997.64     24.49 o 
  -3   5   6      881.71      885.39     13.28 o 
  -2   5   6       54.48       42.17      5.12 o 
  -1   5   6      764.11      818.49     13.77 o 
   0   5   6      910.49      862.61     12.24 o 
   1   5   6      191.26      157.34      3.98 o 
   2   5   6     1617.59     1586.49     18.10 o 
   3   5   6      437.74      507.42      6.77 o 
   4   5   6      569.68      638.92      9.26 o 
   5   5   6     1061.24     1109.48     16.63 o 
   6   5   6      890.52      842.40     18.59 o 
   7   5   6       25.04       27.31      2.19 o 
  -8   6   6      166.08      153.83      3.71 o 
  -7   6   6      441.50      380.83      8.02 o 
  -6   6   6      604.93      576.31      7.98 o 
  -5   6   6      800.31      771.91     10.55 o 
  -4   6   6      198.35      175.34      5.92 o 
  -3   6   6       11.30       12.15      2.55 o 
  -2   6   6      574.59      551.72     11.04 o 
  -1   6   6      248.31      266.43      8.86 o 
   0   6   6       47.52       38.64      2.70 o 
   1   6   6      153.24      158.44      4.13 o 
   2   6   6      452.86      469.77      6.78 o 
   3   6   6       16.31       17.14      1.18 o 
   4   6   6      644.28      620.20      9.79 o 
   5   6   6      404.08      362.47      4.93 o 
   6   6   6      188.16      183.73      3.44 o 
   7   6   6      319.40      318.78     13.00 o 
  -7   7   6       54.10       44.84      1.95 o 
  -6   7   6      136.14      122.34      4.16 o 
  -5   7   6       23.36       22.96      2.79 o 
  -4   7   6       72.75       76.19      5.96 o 
  -3   7   6      194.36      176.24      6.22 o 
  -2   7   6      228.92      259.32      8.33 o 
  -1   7   6      431.42      415.41      9.44 o 
   0   7   6        4.30        3.71      2.01 o 
   1   7   6        1.25        3.19      1.16 o 
   2   7   6      389.70      379.27      4.73 o 
   3   7   6       70.92       75.20      2.02 o 
   4   7   6       10.75       10.45      1.09 o 
   5   7   6       88.84       95.77      2.41 o 
   6   7   6       36.77       32.72      1.33 o 
  -6   8   6       94.00      109.02      5.68 o 
  -5   8   6       12.62       22.13      3.93 o 
  -4   8   6       36.91       46.44      4.81 o 
  -3   8   6        4.61       10.50      3.57 o 
  -2   8   6      892.18      897.27     17.71 o 
  -1   8   6     1419.71     1449.20     26.51 o 
   0   8   6        9.93        5.33      2.26 o 
   1   8   6      462.20      435.58     10.39 o 
   2   8   6      474.88      436.57      8.29 o 
   3   8   6       13.64       19.50      1.27 o 
   4   8   6      127.52      122.79      2.68 o 
   5   8   6      215.21      240.31      4.53 o 
  -5   9   6      168.99      174.28      7.57 o 
  -4   9   6      605.81      587.71     13.86 o 
  -3   9   6       64.33       69.90      5.78 o 
  -2   9   6      108.65      103.59      5.61 o 
  -1   9   6       95.14       94.97      4.41 o 
   0   9   6      279.86      295.03      7.63 o 
   1   9   6     1385.25     1363.00     21.51 o 
   2   9   6     1191.31     1221.79     19.99 o 
   3   9   6       75.10       79.68      3.98 o 
   4   9   6      538.07      504.67      7.18 o 
  -2  10   6      923.32      866.93     20.00 o 
  -1  10   6      349.50      357.76     10.04 o 
   0  10   6       43.44       55.14      4.06 o 
   1  10   6      383.07      421.27      9.32 o 
  -9   1   7       38.62       45.96      2.44 o 
  -8   1   7      656.61      673.24     11.79 o 
  -7   1   7      312.91      339.88      5.90 o 
  -6   1   7      290.28      306.99      5.39 o 
  -5   1   7      673.42      697.12     10.78 o 
  -4   1   7      302.05      273.07      5.04 o 
  -3   1   7       66.97      110.26      2.97 o 
  -2   1   7     4235.92     4019.41     60.83 o 
  -1   1   7     5521.20     5568.01     97.35 o 
   0   1   7       20.74       13.48      1.00 o 
   1   1   7      491.24      375.13      3.81 o 
   2   1   7      688.70      602.08      6.83 o 
   3   1   7      306.48      266.79      2.72 o 
   4   1   7      452.59      446.92      5.26 o 
   5   1   7      259.14      242.89      6.04 o 
   6   1   7      212.86      266.28      7.71 o 
   7   1   7      382.14      459.55     26.93 o 
   8   1   7       41.03       48.66      5.58 o 
  -9   2   7      467.07      477.18      9.79 o 
  -8   2   7       11.09       13.17      2.02 o 
  -7   2   7      666.27      615.73     10.46 o 
  -6   2   7      989.41      945.00     25.65 o 
  -5   2   7      900.79      856.64     14.04 o 
  -4   2   7     1852.80     1694.07     23.36 o 
  -3   2   7      359.01      365.37      7.38 o 
  -2   2   7     1557.96     1492.79     22.96 o 
  -1   2   7     1817.65     1551.17     19.49 o 
   0   2   7     3489.09     3435.05     43.81 o 
   1   2   7     2296.00     2135.84     21.76 o 
   2   2   7      300.89      289.29      2.99 o 
   3   2   7        3.33        4.30      0.73 o 
   4   2   7      585.82      537.85      9.00 o 
   5   2   7     1295.23     1268.69     22.28 o 
   6   2   7      335.80      317.35     12.28 o 
   7   2   7      210.29      219.12      7.80 o 
   8   2   7       19.31       15.83      4.03 o 
  -9   3   7      133.03      131.45      3.55 o 
  -8   3   7      558.75      546.87     10.08 o 
  -7   3   7     1536.16     1522.12     25.35 o 
  -6   3   7     1298.73     1284.69     22.01 o 
  -5   3   7       33.87       38.55      2.81 o 
  -4   3   7      840.97      779.82     13.65 o 
  -3   3   7     1574.41     1474.09     24.21 o 
  -2   3   7      511.15      470.61      6.21 o 
  -1   3   7      489.87      510.27      5.99 o 
   0   3   7      335.58      408.16      4.42 o 
   1   3   7      915.67      841.49      8.26 o 
   2   3   7     4105.03     4113.72     50.24 o 
   3   3   7     1689.79     1590.40     19.01 o 
   4   3   7      209.99      186.78      3.25 o 
   5   3   7       23.41       24.83      1.50 o 
   6   3   7       15.08        8.22      1.53 o 
   7   3   7      583.35      524.31     23.58 o 
   8   3   7     1142.29     1166.45     29.88 o 
  -9   4   7      230.60      224.98      5.48 o 
  -8   4   7       47.49       50.91      2.35 o 
  -7   4   7        8.54        8.98      1.66 o 
  -6   4   7     1643.72     1603.85     22.43 o 
  -5   4   7        4.41        0.34      1.60 o 
  -4   4   7     1490.40     1454.13     24.09 o 
  -3   4   7      208.10      206.53      5.36 o 
  -2   4   7      114.35      111.42      4.35 o 
  -1   4   7      755.09      645.15      9.42 o 
   0   4   7      780.95      709.68      9.98 o 
   1   4   7      395.78      383.88      4.81 o 
   2   4   7     1908.62     1917.68     23.62 o 
   3   4   7        3.59        5.41      1.69 o 
   4   4   7      680.85      656.38     10.16 o 
   5   4   7      109.68      112.73      3.85 o 
   6   4   7       13.84       17.10      1.33 o 
   7   4   7      136.35      105.85      3.51 o 
   8   4   7       63.07       63.65      5.21 o 
  -8   5   7       22.49       23.44      1.74 o 
  -7   5   7        2.30        3.91      1.10 o 
  -6   5   7      672.93      681.83      8.94 o 
  -5   5   7       43.79       46.66      2.13 o 
  -4   5   7      971.65     1001.75     11.82 o 
  -3   5   7      243.35      262.62      5.97 o 
  -2   5   7      166.27      148.90      4.33 o 
  -1   5   7      437.99      461.76      8.22 o 
   0   5   7        5.09        5.33      1.76 o 
   1   5   7      301.79      269.01      5.37 o 
   2   5   7       79.44       84.12      2.03 o 
   3   5   7      337.15      334.32      6.64 o 
   4   5   7      128.02      135.94      3.64 o 
   5   5   7       12.31       13.02      0.97 o 
   6   5   7        1.06        2.11      0.42 o 
   7   5   7        0.23        0.07      1.04 o 
  -8   6   7        0.37       -0.35      0.98 o 
  -7   6   7       33.27       36.71      2.75 o 
  -6   6   7      214.34      204.75      3.91 o 
  -5   6   7      142.96      125.77      2.52 o 
  -4   6   7      760.13      742.79     12.52 o 
  -3   6   7      698.83      702.08     12.53 o 
  -2   6   7        5.31        6.99      2.25 o 
  -1   6   7      332.35      311.80      8.57 o 
   0   6   7      636.46      632.33     12.52 o 
   1   6   7      180.13      166.70      2.48 o 
   2   6   7        9.95        7.02      1.26 o 
   3   6   7       13.40       17.93      1.90 o 
   4   6   7      558.82      563.47      8.40 o 
   5   6   7      945.98      977.51     17.59 o 
   6   6   7      460.93      425.14     15.02 o 
  -7   7   7      998.31     1001.85     18.83 o 
  -6   7   7      371.53      361.01      8.59 o 
  -5   7   7      223.17      247.13      7.04 o 
  -4   7   7      238.00      226.54      6.27 o 
  -3   7   7      672.41      663.68     11.98 o 
  -2   7   7     1448.12     1473.21     26.39 o 
  -1   7   7      809.83      784.01     14.90 o 
   0   7   7       88.36       81.88      3.55 o 
   1   7   7     1152.79     1124.79     23.17 o 
   2   7   7      500.88      483.25      7.29 o 
   3   7   7      327.41      332.17      6.56 o 
   4   7   7       96.93      107.53      2.66 o 
   5   7   7       19.94       21.73      1.53 o 
   6   7   7       90.97       94.26      5.24 o 
  -6   8   7        5.17        3.24      2.31 o 
  -5   8   7      386.79      418.51      9.43 o 
  -4   8   7      304.95      325.27      8.02 o 
  -3   8   7      214.96      191.17      8.69 o 
  -2   8   7      536.41      502.02     11.57 o 
  -1   8   7       20.03       24.63      2.85 o 
   0   8   7      967.29      949.73     16.44 o 
   1   8   7      715.72      721.39     15.85 o 
   2   8   7      717.02      747.99     13.39 o 
   3   8   7        5.72        2.49      1.03 o 
   4   8   7       77.79       74.61      2.06 o 
  -4   9   7      170.40      180.95      6.64 o 
  -3   9   7       83.84       84.96      6.83 o 
  -2   9   7       26.42       19.83      3.60 o 
  -1   9   7       13.10       14.02      3.08 o 
   0   9   7       18.17       23.41      3.16 o 
   1   9   7       14.66       11.73      2.58 o 
   2   9   7       64.01       60.47      3.25 o 
   3   9   7       19.47       21.15      3.25 o 
  -9   0   8       97.14      109.29      7.30 o 
  -8   0   8      808.57      822.26     19.14 o 
  -7   0   8      478.36      541.36     13.70 o 
  -6   0   8      185.16      203.08     16.46 o 
  -5   0   8     1195.63     1253.53     28.14 o 
  -4   0   8     3917.16     3888.69     86.74 o 
  -3   0   8     3912.79     3813.37     83.37 o 
  -2   0   8     1595.67     1539.60     28.92 o 
  -1   0   8     1150.94     1175.03     17.06 o 
   0   0   8       78.67      105.81      2.74 o 
   1   0   8       13.68       20.16      1.45 o 
   2   0   8     1257.48     1130.05     14.02 o 
   3   0   8     2142.04     1841.97     27.98 o 
   4   0   8     1626.85     1504.15     21.13 o 
   5   0   8      544.09      476.67     23.63 o 
   6   0   8     1174.80     1170.81     35.53 o 
   7   0   8     1147.29     1289.14     41.57 o 
   8   0   8       73.16      119.40      9.31 o 
  -9   1   8      163.76      180.02      5.01 o 
  -8   1   8       83.46       70.11      3.18 o 
  -7   1   8        5.25       10.52      2.01 o 
  -6   1   8     1427.87     1358.55     38.85 o 
  -5   1   8     2516.14     2566.70     40.17 o 
  -4   1   8     2286.46     2369.97     35.07 o 
  -3   1   8       78.74       68.53      2.57 o 
  -2   1   8     2195.95     2131.39     34.10 o 
  -1   1   8     5625.15     5488.57     80.23 o 
   0   1   8     1632.03     1435.18     15.27 o 
   1   1   8      532.46      483.82      5.46 o 
   2   1   8      466.26      515.01      5.19 o 
   3   1   8      866.01      849.43      8.04 o 
   4   1   8     1397.82     1370.97     16.89 o 
   5   1   8       22.11       23.39      1.53 o 
   6   1   8       21.37       22.56      3.29 o 
   7   1   8        8.04       11.97      3.70 o 
   8   1   8       26.21       31.73      7.26 o 
  -9   2   8      385.52      428.71      8.78 o 
  -8   2   8      439.62      460.00     10.90 o 
  -7   2   8        5.71        4.75      2.15 o 
  -6   2   8       41.46       38.34      2.72 o 
  -5   2   8      310.84      313.70      6.97 o 
  -4   2   8      365.77      332.26      8.44 o 
  -3   2   8      123.52      167.70      7.01 o 
  -2   2   8        0.65        1.89      1.37 o 
  -1   2   8      192.47      184.78      3.58 o 
   0   2   8      719.86      734.35      8.21 o 
   1   2   8        0.19        4.92      0.82 o 
   2   2   8       49.02       45.49      1.57 o 
   3   2   8      477.44      512.32      6.10 o 
   4   2   8      203.60      216.82      3.51 o 
   5   2   8      433.01      365.21      8.43 o 
   6   2   8       52.46       57.02      6.23 o 
   7   2   8      606.52      580.82     14.30 o 
   8   2   8       27.46       26.61      4.08 o 
  -9   3   8        8.23        8.14      2.44 o 
  -8   3   8        8.90       11.36      2.52 o 
  -7   3   8       27.37       19.74      2.50 o 
  -6   3   8       16.53       15.34      2.36 o 
  -5   3   8      321.34      302.86      8.28 o 
  -4   3   8       26.26       27.56      2.55 o 
  -3   3   8      539.20      536.58      9.92 o 
  -2   3   8       15.22        9.11      1.41 o 
  -1   3   8        0.67        0.77      0.89 o 
   0   3   8       97.58       94.02      2.29 o 
   1   3   8     1345.11     1367.94     17.60 o 
   2   3   8      407.46      435.94      5.00 o 
   3   3   8        1.10        3.56      0.81 o 
   4   3   8        6.92        5.70      0.81 o 
   5   3   8      395.69      383.19      6.67 o 
   6   3   8      144.20      131.47      2.76 o 
   7   3   8       15.91       21.58      3.17 o 
  -8   4   8      336.62      290.22      5.88 o 
  -7   4   8      504.57      478.36      7.31 o 
  -6   4   8      114.27      117.20      4.48 o 
  -5   4   8      434.13      440.79     10.06 o 
  -4   4   8       35.01       29.48      3.22 o 
  -3   4   8     2780.13     2839.57     40.14 o 
  -2   4   8     1817.63     1824.40     23.15 o 
  -1   4   8      195.13      197.09      5.30 o 
   0   4   8      293.36      282.14      5.10 o 
   1   4   8     2834.16     2652.47     35.06 o 
   2   4   8      362.65      358.79      4.43 o 
   3   4   8      924.92      977.69     13.12 o 
   4   4   8      226.00      235.45      4.09 o 
   5   4   8        0.50        1.97      0.70 o 
   6   4   8       58.90       59.23      2.50 o 
   7   4   8      310.46      280.99      7.87 o 
  -8   5   8        0.74        1.14      1.41 o 
  -7   5   8      306.97      287.25      5.09 o 
  -6   5   8      260.34      228.62      4.31 o 
  -5   5   8     1905.68     1908.88     24.36 o 
  -4   5   8        1.92        3.49      1.09 o 
  -3   5   8       19.26       20.35      2.49 o 
  -2   5   8        6.26        7.81      2.52 o 
  -1   5   8      309.23      261.72      5.64 o 
   0   5   8      415.69      396.51      7.33 o 
   1   5   8      595.74      564.30      8.31 o 
   2   5   8     1772.27     1796.42     28.66 o 
   3   5   8      395.12      378.79      6.53 o 
   4   5   8      355.45      324.59      7.18 o 
   5   5   8     1714.94     1642.62     33.30 o 
   6   5   8     1183.13     1166.91     25.89 o 
  -7   6   8      366.24      372.16      9.80 o 
  -6   6   8       64.06       63.08      8.32 o 
  -5   6   8        1.04        0.02      1.61 o 
  -4   6   8      456.29      473.75     10.98 o 
  -3   6   8      639.93      603.52     10.92 o 
  -2   6   8      199.52      209.82      5.98 o 
  -1   6   8      439.70      406.53      8.60 o 
   0   6   8       11.94       13.33      2.40 o 
   1   6   8      221.46      242.07      5.71 o 
   2   6   8       43.68       42.70      2.23 o 
   3   6   8     1104.32     1041.48     20.09 o 
   4   6   8       88.12       76.78      3.21 o 
   5   6   8       43.97       42.39      1.43 o 
   6   6   8       88.36       79.65      3.76 o 
  -6   7   8      175.27      182.22      6.47 o 
  -5   7   8      177.43      179.33      7.09 o 
  -4   7   8       81.61       82.90      4.33 o 
  -3   7   8        0.23        0.71      1.92 o 
  -2   7   8        2.68        7.71      2.39 o 
  -1   7   8       33.46       34.27      3.43 o 
   0   7   8      131.56      130.67      4.71 o 
   1   7   8        6.98        9.52      2.15 o 
   2   7   8      454.20      447.54      7.61 o 
   3   7   8       67.04       69.50      2.00 o 
   4   7   8        1.34        2.05      1.42 o 
   5   7   8        8.03        9.21      1.25 o 
  -5   8   8       64.72       72.46      4.57 o 
  -4   8   8      470.60      497.80     10.91 o 
  -3   8   8       22.14       22.26      3.15 o 
  -2   8   8        1.79        3.58      2.30 o 
  -1   8   8       18.45       15.16      2.80 o 
   0   8   8        1.02       -0.43      1.91 o 
   1   8   8       12.19       18.23      2.73 o 
   2   8   8       90.84       95.03      3.57 o 
   3   8   8      384.64      386.56      6.92 o 
   4   8   8       56.82       54.06      2.11 o 
  -3   9   8       28.84       47.69      4.38 o 
  -2   9   8      209.84      241.52      9.22 o 
  -1   9   8      568.02      597.64     13.66 o 
   0   9   8      676.07      688.28     12.68 o 
   1   9   8      496.14      526.69      9.98 o 
   2   9   8       33.35       35.36      3.37 o 
  -9   1   9       28.34       30.45      3.17 o 
  -8   1   9      354.81      337.83      9.61 o 
  -7   1   9     1166.44     1115.49     18.78 o 
  -6   1   9       88.63       77.20      3.26 o 
  -5   1   9     1099.35     1081.77     16.89 o 
  -4   1   9      529.92      556.45      9.41 o 
  -3   1   9      353.72      357.42      6.60 o 
  -2   1   9     1104.40     1158.96     17.41 o 
  -1   1   9      221.11      270.63      4.33 o 
   0   1   9       59.20       49.90      1.75 o 
   1   1   9      578.24      682.81      7.84 o 
   2   1   9       47.14       36.99      1.43 o 
   3   1   9        2.36        2.32      0.72 o 
   4   1   9      108.53       93.32      1.63 o 
   5   1   9       18.45       18.55      0.78 o 
   6   1   9      612.33      518.71     22.71 o 
   7   1   9      543.43      532.13     14.30 o 
  -9   2   9       59.91       61.13      7.93 o 
  -8   2   9       79.85       84.03      4.50 o 
  -7   2   9      669.15      661.65     12.32 o 
  -6   2   9     1837.40     1867.37     32.76 o 
  -5   2   9     1406.74     1406.72     21.80 o 
  -4   2   9     1088.33     1148.02     17.61 o 
  -3   2   9      741.64      708.67     11.98 o 
  -2   2   9      713.17      719.86      9.37 o 
  -1   2   9      665.61      670.43      8.13 o 
   0   2   9      946.25      951.75     11.23 o 
   1   2   9      692.99      696.89      8.01 o 
   2   2   9        0.06        2.90      1.41 o 
   3   2   9      835.08      806.03      9.26 o 
   4   2   9     1505.29     1503.41     21.04 o 
   5   2   9       81.50       77.21      3.86 o 
   6   2   9       92.23       94.41      5.84 o 
   7   2   9       55.16       70.16      5.17 o 
  -8   3   9      775.96      842.95     41.35 o 
  -7   3   9      215.94      224.70      6.84 o 
  -6   3   9        7.39        6.93      2.20 o 
  -5   3   9      574.52      580.57     11.11 o 
  -4   3   9        4.23        6.13      2.08 o 
  -3   3   9      600.22      595.92     11.74 o 
  -2   3   9     1126.40     1173.23     18.70 o 
  -1   3   9       78.57       90.96      2.51 o 
   0   3   9       45.68       49.69      1.45 o 
   1   3   9     1582.29     1536.22     16.37 o 
   2   3   9     3959.46     3894.80     49.08 o 
   3   3   9      168.29      164.62      2.74 o 
   4   3   9      326.97      358.32      4.90 o 
   5   3   9       14.57       13.56      1.17 o 
   6   3   9      198.96      187.06      6.96 o 
   7   3   9      193.30      224.06      7.44 o 
  -8   4   9       25.06       26.64      1.99 o 
  -7   4   9        1.07        0.89      2.20 o 
  -6   4   9      291.43      303.88      7.58 o 
  -5   4   9      179.94      193.18      5.93 o 
  -4   4   9       20.49       12.13      2.52 o 
  -3   4   9        1.81        3.24      0.89 o 
  -2   4   9      522.54      512.16      6.61 o 
  -1   4   9      636.81      631.58      7.18 o 
   0   4   9      482.08      531.30      8.51 o 
   1   4   9      418.79      442.17      8.17 o 
   2   4   9      115.40       95.14      2.53 o 
   3   4   9      395.57      395.59      5.19 o 
   4   4   9      125.06      104.26      2.50 o 
   5   4   9      151.66      123.97      3.19 o 
   6   4   9        9.59        9.27      1.40 o 
  -7   5   9       20.54       24.86      2.06 o 
  -6   5   9        1.49        3.83      1.08 o 
  -5   5   9       84.03       74.01      2.70 o 
  -4   5   9       92.76       95.34      4.07 o 
  -3   5   9      240.28      230.33      6.24 o 
  -2   5   9        0.06        0.68      1.93 o 
  -1   5   9       26.75       40.62      2.93 o 
   0   5   9      101.50       90.13      3.41 o 
   1   5   9       85.85       85.31      2.95 o 
   2   5   9        8.50        6.02      1.00 o 
   3   5   9      177.86      171.85      2.90 o 
   4   5   9       25.48       22.02      1.29 o 
   5   5   9        4.58        2.99      1.00 o 
   6   5   9        4.82        3.28      1.24 o 
  -7   6   9       44.38       43.31      3.49 o 
  -6   6   9       11.69        7.06      2.38 o 
  -5   6   9      761.27      798.23     19.43 o 
  -4   6   9        1.82        4.59      2.35 o 
  -3   6   9        3.20        6.03      2.22 o 
  -2   6   9      437.94      418.76      9.12 o 
  -1   6   9      393.10      411.03      7.90 o 
   0   6   9      965.50      923.94     16.45 o 
   1   6   9      138.15      164.65      4.16 o 
   2   6   9      220.64      210.15      3.44 o 
   3   6   9      181.85      184.55      3.69 o 
   4   6   9      475.91      489.46     10.09 o 
   5   6   9      468.54      462.57     11.48 o 
  -6   7   9       53.02       71.58      5.19 o 
  -5   7   9      540.08      516.94     11.75 o 
  -4   7   9      262.61      287.55      8.21 o 
  -3   7   9      600.82      624.70     12.80 o 
  -2   7   9     1624.65     1607.01     29.92 o 
  -1   7   9       29.52       36.03      3.25 o 
   0   7   9      388.92      411.64      7.49 o 
   1   7   9     1425.45     1490.72     23.94 o 
   2   7   9      582.17      610.56     10.63 o 
   3   7   9       44.86       52.40      2.05 o 
   4   7   9       99.26      102.13      2.61 o 
  -4   8   9      290.35      304.72     11.43 o 
  -3   8   9        1.23        3.98      2.49 o 
  -2   8   9      132.37      133.12      5.46 o 
  -1   8   9       78.58       99.70      5.68 o 
   0   8   9      273.01      291.39      7.58 o 
   1   8   9      389.27      375.61      8.28 o 
   2   8   9       64.19       71.71      4.61 o 
   3   8   9      410.52      407.48      8.09 o 
  -8   0  10      540.26      497.81     16.55 o 
  -7   0  10      104.80      108.91      5.78 o 
  -6   0  10       53.93       65.56      5.87 o 
  -5   0  10       15.74       14.38      3.61 o 
  -4   0  10       50.70       62.68     11.43 o 
  -3   0  10      149.12      140.64      6.46 o 
  -2   0  10     3717.74     3775.10     91.27 o 
  -1   0  10      592.10      659.34     10.80 o 
   0   0  10     1849.19     1740.59     29.08 o 
   1   0  10      490.27      401.67     13.02 o 
   2   0  10      668.08      764.16     14.70 o 
   3   0  10      243.55      307.79      5.43 o 
   4   0  10      130.91      158.11      6.17 o 
   5   0  10      202.81      193.16      8.59 o 
   6   0  10     1056.97     1151.27     37.91 o 
   7   0  10      833.95      871.44     40.37 o 
  -8   1  10      210.87      222.44      5.76 o 
  -7   1  10      479.75      496.40      9.92 o 
  -6   1  10      660.88      648.92     11.69 o 
  -5   1  10      433.26      421.67      8.49 o 
  -4   1  10      654.78      661.95     10.77 o 
  -3   1  10     1035.67     1009.40     16.16 o 
  -2   1  10     1289.75     1274.76     15.92 o 
  -1   1  10      407.96      411.15      5.38 o 
   0   1  10       56.06       67.84      2.10 o 
   1   1  10       66.66       58.36      1.79 o 
   2   1  10        2.57        2.51      0.88 o 
   3   1  10       27.55       26.87      1.17 o 
   4   1  10      744.71      706.04      7.11 o 
   5   1  10      243.97      217.12      8.67 o 
   6   1  10       62.38       61.45      4.58 o 
   7   1  10        0.68       -1.09      2.66 o 
  -8   2  10       45.39       56.09      4.33 o 
  -7   2  10       84.00       84.72      4.13 o 
  -6   2  10       63.62       51.76      3.48 o 
  -5   2  10       24.49       25.82      2.82 o 
  -4   2  10       53.88       51.29      3.74 o 
  -3   2  10        0.27        3.45      1.83 o 
  -2   2  10      252.11      234.54      4.72 o 
  -1   2  10      116.66      123.40      3.13 o 
   0   2  10      121.34      111.02      2.36 o 
   1   2  10        2.13        4.38      0.99 o 
   2   2  10      448.40      423.15      5.41 o 
   3   2  10       43.60       27.50      1.11 o 
   4   2  10       46.82       43.50      1.72 o 
   5   2  10        0.75        3.09      0.93 o 
   6   2  10       65.08       57.76      5.58 o 
  -8   3  10      158.58      163.29      6.56 o 
  -7   3  10       39.68       32.53      3.52 o 
  -6   3  10        3.82       -1.80      2.22 o 
  -5   3  10      693.10      734.93     14.07 o 
  -4   3  10       10.82       10.75      2.70 o 
  -3   3  10      756.80      831.64     35.47 o 
  -2   3  10      118.66      110.37      2.95 o 
  -1   3  10      139.82      139.34      2.64 o 
   0   3  10      350.88      344.85      4.79 o 
   1   3  10      346.38      341.21     16.26 o 
   2   3  10        4.94        5.80      0.85 o 
   3   3  10     1053.25     1070.68     11.34 o 
   4   3  10      147.37      145.05      3.40 o 
   5   3  10      540.90      508.59     13.98 o 
   6   3  10       12.22        5.32      1.19 o 
  -7   4  10      787.73      794.69     24.31 o 
  -6   4  10        5.89       11.07      2.67 o 
  -5   4  10     1022.41      998.12     20.24 o 
  -4   4  10     3451.58     3436.63     85.31 o 
  -3   4  10      593.61      570.38      7.50 o 
  -2   4  10        8.12        6.79      1.00 o 
  -1   4  10        6.03        3.73      1.33 o 
   0   4  10      225.19      226.67      4.03 o 
   1   4  10     1223.83     1270.54     16.24 o 
   2   4  10      960.97      921.88     12.50 o 
   3   4  10      607.96      575.88      7.13 o 
   4   4  10      161.29      156.13      4.47 o 
   5   4  10        5.95        2.95      0.77 o 
   6   4  10      136.76      128.25      5.16 o 
  -7   5  10       96.28       93.95      4.55 o 
  -6   5  10      238.85      232.96      4.67 o 
  -5   5  10      238.56      231.22      6.16 o 
  -4   5  10      449.51      458.07      9.28 o 
  -3   5  10       50.23       56.84      3.89 o 
  -2   5  10     2272.15     2248.67     35.45 o 
  -1   5  10     2246.75     2250.45     31.65 o 
   0   5  10      956.22      974.20     15.24 o 
   1   5  10      229.63      243.33      5.00 o 
   2   5  10      104.75       83.15      3.04 o 
   3   5  10       63.13       68.05      2.00 o 
   4   5  10      962.10      972.82     13.47 o 
   5   5  10      436.66      418.02      9.18 o 
  -6   6  10      166.87      152.03      6.06 o 
  -5   6  10       78.50       83.02      4.49 o 
  -4   6  10      490.17      463.96      9.87 o 
  -3   6  10     1019.96     1003.97     17.98 o 
  -2   6  10      216.81      226.11      7.42 o 
  -1   6  10        0.08        1.61      2.01 o 
   0   6  10     1264.23     1215.78     18.92 o 
   1   6  10      522.68      501.26      8.30 o 
   2   6  10       73.27       51.38      2.53 o 
   3   6  10      289.09      287.41      4.94 o 
   4   6  10       43.34       51.90      2.19 o 
  -5   7  10      467.93      515.75     11.52 o 
  -4   7  10       49.00       53.03      4.95 o 
  -3   7  10       64.08       73.66      4.90 o 
  -2   7  10        5.14        2.02      2.77 o 
  -1   7  10       11.29        9.77      2.31 o 
   0   7  10       67.90       63.97      3.50 o 
   1   7  10        0.66        1.86      1.81 o 
   2   7  10        3.34        7.60      2.61 o 
   3   7  10      343.68      355.22      7.67 o 
  -3   8  10       50.20       59.58      5.30 o 
  -2   8  10      224.64      233.06      7.08 o 
  -1   8  10        0.73        1.73      2.07 o 
   0   8  10       94.81      105.44      4.50 o 
   1   8  10      150.22      164.34      5.44 o 
  -8   1  11      469.70      467.93     12.87 o 
  -7   1  11      277.33      269.70     12.39 o 
  -6   1  11        0.52        0.92      1.94 o 
  -5   1  11      471.99      491.45     10.01 o 
  -4   1  11        2.12        4.09      2.27 o 
  -3   1  11      392.12      410.30      8.61 o 
  -2   1  11        3.04       10.22      1.44 o 
  -1   1  11       35.62       51.83      1.94 o 
   0   1  11      294.30      323.93      5.16 o 
   1   1  11      494.33      493.09      6.87 o 
   2   1  11      495.59      471.80      5.92 o 
   3   1  11       34.01       35.88      2.01 o 
   4   1  11        1.89       12.11      0.97 o 
   5   1  11      509.99      413.61     12.58 o 
   6   1  11       40.01       48.41      3.57 o 
  -8   2  11      215.23      221.75      7.56 o 
  -7   2  11      355.37      374.26     13.96 o 
  -6   2  11     1629.95     1631.31     39.24 o 
  -5   2  11      876.70      808.35     16.47 o 
  -4   2  11       36.71       41.01      5.00 o 
  -3   2  11      233.05      251.80      5.11 o 
  -2   2  11      934.77      975.81     14.02 o 
  -1   2  11     1056.74     1092.57     14.38 o 
   0   2  11      243.80      245.95      3.89 o 
   1   2  11      106.26      110.78      2.80 o 
   2   2  11      625.98      638.53      8.25 o 
   3   2  11     1327.41     1338.08     21.73 o 
   4   2  11      318.28      323.96      7.77 o 
   5   2  11      142.53      131.53      4.94 o 
   6   2  11       47.11       48.14      5.95 o 
  -7   3  11       48.13       51.37      3.98 o 
  -6   3  11      140.32      127.55      5.32 o 
  -5   3  11      620.25      608.19     12.61 o 
  -4   3  11      938.90      967.64     18.02 o 
  -3   3  11      675.69      647.38      9.82 o 
  -2   3  11      277.81      254.46      4.31 o 
  -1   3  11        7.19        5.64      1.72 o 
   0   3  11      127.15      144.22      2.99 o 
   1   3  11      556.03      582.83      7.43 o 
   2   3  11      583.27      599.90      7.39 o 
   3   3  11      192.88      184.67      2.92 o 
   4   3  11       14.69        5.95      0.91 o 
   5   3  11      111.02      124.88      6.66 o 
  -7   4  11       59.21       51.86      4.28 o 
  -6   4  11      271.33      259.07      8.73 o 
  -5   4  11       81.84       87.54      5.25 o 
  -4   4  11       96.77       95.94      3.44 o 
  -3   4  11      152.70      176.96      3.11 o 
  -2   4  11       47.20       59.59      3.85 o 
  -1   4  11      620.69      587.05      7.54 o 
   0   4  11      175.36      179.08      4.12 o 
   1   4  11      250.77      231.18      4.66 o 
   2   4  11        7.61        7.21      1.82 o 
   3   4  11      601.32      588.88     12.04 o 
   4   4  11       16.85       27.54      1.43 o 
   5   4  11        4.88        7.97      2.00 o 
  -6   5  11        1.18       -1.14      2.37 o 
  -5   5  11       17.85       14.75      4.60 o 
  -4   5  11      326.47      313.23      9.86 o 
  -3   5  11      336.84      335.36      7.82 o 
  -2   5  11        0.13        0.23      1.82 o 
  -1   5  11      156.71      142.36      4.43 o 
   0   5  11       61.18       55.84      3.00 o 
   1   5  11      111.90      107.94      3.41 o 
   2   5  11      167.25      133.88      3.62 o 
   3   5  11        0.03        2.53      1.66 o 
   4   5  11        0.32        2.57      0.91 o 
  -5   6  11       22.01       19.38      3.30 o 
  -4   6  11      119.33      127.56      8.23 o 
  -3   6  11       33.03       33.35      3.75 o 
  -2   6  11      110.40      114.75     12.97 o 
  -1   6  11      468.77      484.27      9.10 o 
   0   6  11      460.41      456.12      9.33 o 
   1   6  11       54.66       52.97      2.97 o 
   2   6  11        5.14        2.63      1.56 o 
   3   6  11      162.19      154.46      3.08 o 
  -4   7  11      815.53      836.30     16.51 o 
  -3   7  11      342.76      339.66      8.78 o 
  -2   7  11      108.25      101.90      4.65 o 
  -1   7  11       51.15       47.79      3.20 o 
   0   7  11      296.31      332.39      7.95 o 
   1   7  11      677.27      720.31     13.30 o 
   2   7  11      168.49      150.99      4.67 o 
  -7   0  12      130.60      139.29      8.59 o 
  -6   0  12      396.38      352.87     12.06 o 
  -5   0  12      589.57      548.84     15.11 o 
  -4   0  12       18.60       18.15      3.57 o 
  -3   0  12      319.63      298.07     10.48 o 
  -2   0  12       69.24       78.89      3.79 o 
  -1   0  12      275.77      281.10     11.32 o 
   0   0  12     1158.80     1287.43     31.17 o 
   1   0  12      770.29      842.07     13.87 o 
   2   0  12      143.74      137.61      4.35 o 
   3   0  12      326.81      272.47     10.41 o 
   4   0  12      513.97      442.19     12.34 o 
   5   0  12      161.81      135.92      5.97 o 
  -7   1  12      318.03      331.69      9.46 o 
  -6   1  12      151.57      154.38      5.65 o 
  -5   1  12      189.36      183.46      5.93 o 
  -4   1  12      445.91      456.76      9.52 o 
  -3   1  12      972.38      971.96     21.60 o 
  -2   1  12      297.32      306.06      6.40 o 
  -1   1  12      825.26      860.23     13.00 o 
   0   1  12      874.41      861.57     11.01 o 
   1   1  12       11.23       11.84      1.45 o 
   2   1  12      253.27      248.95      4.16 o 
   3   1  12      876.20      874.69     11.79 o 
   4   1  12      789.74      769.75     15.69 o 
   5   1  12        0.66        0.80      0.94 o 
  -7   2  12       85.89       83.01      6.25 o 
  -6   2  12       19.33       19.23      3.17 o 
  -5   2  12       75.50       78.38      4.52 o 
  -4   2  12       16.31       17.29      2.91 o 
  -3   2  12      951.90      935.30     14.52 o 
  -2   2  12       66.09       57.26      2.34 o 
  -1   2  12        0.28        1.50      1.27 o 
   0   2  12        1.64        2.17      1.25 o 
   1   2  12        0.95        1.52      1.01 o 
   2   2  12       15.41       24.91      1.63 o 
   3   2  12      119.74      105.96      2.37 o 
   4   2  12      198.56      196.88      9.27 o 
   5   2  12       74.71       77.25      5.16 o 
  -7   3  12       63.05       66.14      5.17 o 
  -6   3  12       53.66       53.92      4.22 o 
  -5   3  12        0.58        1.85      2.34 o 
  -4   3  12      153.55      144.30      5.20 o 
  -3   3  12      422.60      425.20      6.85 o 
  -2   3  12       20.01       21.10      1.88 o 
  -1   3  12       52.12       51.66      2.26 o 
   0   3  12       23.81       25.01      1.65 o 
   1   3  12        2.69        2.57      0.98 o 
   2   3  12        7.31        4.09      1.01 o 
   3   3  12       24.01       19.84      1.48 o 
   4   3  12      105.57      109.37      2.80 o 
   5   3  12        8.98        9.97      3.05 o 
  -6   4  12      343.91      348.32     10.86 o 
  -5   4  12      116.55      121.14      3.15 o 
  -4   4  12      471.07      469.30      8.40 o 
  -3   4  12      582.24      572.24     12.71 o 
  -2   4  12      296.37      273.11      6.78 o 
  -1   4  12      155.64      152.36      4.34 o 
   0   4  12      832.83      785.16     12.38 o 
   1   4  12      499.40      498.42     11.08 o 
   2   4  12       64.87       71.44      2.71 o 
   3   4  12        2.90        2.64      1.33 o 
   4   4  12      160.65      162.21      2.95 o 
  -5   5  12      373.50      364.33     14.53 o 
  -4   5  12      158.81      181.24      7.68 o 
  -3   5  12      474.16      508.22     13.20 o 
  -2   5  12     1434.61     1451.51     21.79 o 
  -1   5  12       50.92       95.77     12.22 o 
   0   5  12      145.72      129.72      4.50 o 
   1   5  12       22.36       26.60      2.64 o 
   2   5  12      168.09      167.83      3.85 o 
   3   5  12      116.01      133.32      3.41 o 
  -4   6  12       74.42       87.65      5.41 o 
  -3   6  12       98.59      106.25      4.99 o 
  -2   6  12      121.41      129.75      4.94 o 
  -1   6  12      101.23      100.92      3.98 o 
   0   6  12      522.01      568.69     10.64 o 
   1   6  12      452.77      485.48      9.18 o 
   2   6  12        5.86        6.72      2.56 o 
  -6   1  13       36.18       37.79      3.90 o 
  -5   1  13       45.49       53.60      4.59 o 
  -4   1  13      150.69      140.60      6.62 o 
  -3   1  13       39.07       34.85      2.23 o 
  -2   1  13       87.51       84.02      2.73 o 
  -1   1  13      574.43      545.91      8.26 o 
   0   1  13      982.72      942.96     14.44 o 
   1   1  13      153.04      166.97      4.96 o 
   2   1  13      142.68      154.50      3.59 o 
   3   1  13       55.93       49.60      2.41 o 
   4   1  13        5.13        6.70      1.28 o 
  -6   2  13      394.45      403.10     10.60 o 
  -5   2  13      276.46      269.49     10.14 o 
  -4   2  13      254.01      241.10      5.37 o 
  -3   2  13      654.78      642.00     10.28 o 
  -2   2  13     1312.12     1316.18     19.17 o 
  -1   2  13      366.12      363.92      5.72 o 
   0   2  13       23.32       24.17      2.42 o 
   1   2  13        1.03       -0.63      1.07 o 
   2   2  13      350.35      363.44      5.91 o 
   3   2  13     1062.13     1030.87     18.66 o 
   4   2  13      179.13      164.82      4.31 o 
  -6   3  13      278.38      279.86      9.01 o 
  -5   3  13     1471.39     1452.43     32.32 o 
  -4   3  13      548.90      517.21      8.61 o 
  -3   3  13        5.09        5.80      1.32 o 
  -2   3  13        5.52        8.34      1.42 o 
  -1   3  13       68.20       54.81      3.29 o 
   0   3  13      333.45      324.01      5.82 o 
   1   3  13      325.17      315.25      4.96 o 
   2   3  13      319.98      272.90      4.29 o 
   3   3  13       11.79       12.37      1.57 o 
  -5   4  13       64.71       62.18      5.22 o 
  -4   4  13        2.29        2.93      1.42 o 
  -3   4  13      347.78      319.81     14.01 o 
  -2   4  13       86.52       79.62      4.94 o 
  -1   4  13       43.58       34.98      2.09 o 
   0   4  13       19.65       17.31      1.50 o 
   1   4  13        1.37        2.38      1.73 o 
   2   4  13       26.54       43.52      2.19 o 
   3   4  13      146.76      155.19      4.05 o 
  -4   5  13       67.13       63.61      6.93 o 
  -3   5  13        9.49        4.90      2.67 o 
  -2   5  13       11.13       15.19      2.51 o 
  -1   5  13       21.87       21.64      2.82 o 
   0   5  13        3.31        1.06      1.52 o 
   1   5  13      220.84      203.55      5.12 o 
   2   5  13        1.19        1.79      1.38 o 
  -1   6  13       15.36       14.05      2.63 o 
  -5   0  14      553.65      617.42     21.14 o 
  -4   0  14       47.92       19.18      5.75 o 
  -3   0  14      852.78      846.17     16.52 o 
  -2   0  14      437.97      472.09     11.36 o 
  -1   0  14      266.34      271.24      7.77 o 
   0   0  14      478.57      462.39     14.60 o 
   1   0  14      658.04      575.46     12.55 o 
   2   0  14       62.21       58.05      3.83 o 
   3   0  14        7.41        6.96      1.87 o 
  -5   1  14       16.34       14.69      3.03 o 
  -4   1  14      253.99      251.72     12.10 o 
  -3   1  14      836.20      844.00     14.15 o 
  -2   1  14      844.07      858.12     13.72 o 
  -1   1  14      364.92      386.19     10.55 o 
   0   1  14       11.32       14.45      1.67 o 
   1   1  14      395.00      402.93      6.53 o 
   2   1  14      487.87      472.99     12.41 o 
   3   1  14      210.45      214.12      8.82 o 
  -5   2  14       23.58       18.59      4.32 o 
  -4   2  14       33.74       36.92      3.29 o 
  -3   2  14        7.28        9.32      2.40 o 
  -2   2  14        0.24        0.54      1.19 o 
  -1   2  14        0.94        1.27      1.50 o 
   0   2  14        1.55        3.80      1.30 o 
   1   2  14       94.93      101.58      3.32 o 
   2   2  14        1.89        1.27      1.15 o 
  -4   3  14       82.59       78.32      3.11 o 
  -3   3  14        3.27        2.55      1.23 o 
  -2   3  14       25.38       26.92      1.79 o 
  -1   3  14        0.24       -0.46      1.01 o 
   0   3  14      118.68      113.79      3.59 o 
   1   3  14       31.93       29.91      1.68 o 
   2   3  14        3.13        2.40      1.05 o 
  -3   4  14       41.93       37.05      3.82 o 
  -2   4  14       10.86       12.13      2.56 o 
  -1   4  14      393.32      347.54     15.72 o 
   0   4  14      197.65      222.40      6.11 o 
   1   4  14      213.40      232.82      5.45 o 
  -3   1  15        0.30        3.16      1.64 o 
  -2   1  15       22.46       23.11      2.60 o 
  -1   1  15       67.40       68.98      3.15 o 
   0   1  15      221.85      230.31      5.26 o 
   1   1  15       17.13       10.78      1.94 o 
  -3   2  15     1156.94     1133.63     17.08 o 
  -2   2  15       62.33       71.65      4.06 o 
  -1   2  15       83.93       85.35      3.07 o 
   0   2  15       42.66       38.63      3.65 o 
                                                 
